# Supplementary material for: TempShift Reveals the Sequential Development of Human Neocortex and Skewed Developmental Timing of Down Syndrome Brains
Source: Brain Sci. 2023 Jul 13;13(7):1070. doi: 10.3390/brainsci13071070 (PMC10377154; doi:10.3390/brainsci13071070)
Supplement: Supplementary file 1 [file brainsci-13-01070-s001.zip]

Archive with 5 entries (5 files):
- Table S1 Human NCX samples.csv
- Table S2 Shift genes in the human neocortex.xlsx
- Table S3 DiffShape genes between DS and control.xlsx
- Table S4 Shift genes in between DS and control.xlsx
- Table S5 Down Syndrome samples.csv
