# Supplementary material for: TempShift Reveals the Sequential Development of Human Neocortex and Skewed Developmental Timing of Down Syndrome Brains
Source: Brain Sci. 2023 Jul 13;13(7):1070. doi: 10.3390/brainsci13071070 (PMC10377154; doi:10.3390/brainsci13071070)
Supplement: Supplementary file 1 [file brainsci-13-01070-s001.zip › Table S1 Human NCX samples.csv]

newpeople	CEL	People	Region	Part	region1	MSregion	PFCregion	NCTXregion	Stage	Brain.code	Age	PMI	pH	Gender	Ethn.	Place	Stage2	Age1	days	Age2	PMI2	Braincode	Region0	RIN	Region.1	part
HSB92	X92.DFC.R.CEL	X92	DFC	R	DFC	DFC	PFC	NCX	6	HSB92	21 PCW	4	6.65	M	H	Genelogic	Pre	21 PCW	147	21	4	HSB92	DFC-R	9.2	DFC	R
HSB96	X96.DFC.L.CEL	X96	DFC	L	DFC	DFC	PFC	NCX	5	HSB96	16 PCW	2	NA	M	H	KECK	Pre	16 PCW	112	16	2	HSB96	DFC-L	8.9	DFC	L
HSB96	X96.DFC.R.CEL	X96	DFC	R	DFC	DFC	PFC	NCX	5	HSB96	16 PCW	2	NA	M	H	KECK	Pre	16 PCW	112	16	2	HSB96	DFC-R	8.8	DFC	R
HSB97	X97.DFC.L.CEL	X97	DFC	L	DFC	DFC	PFC	NCX	5	HSB97	17 PCW	1	NA	F	CC	KECK	Pre	17 PCW	119	17	1	HSB97	DFC-L	8.9	DFC	L
HSB97	X97.DFC.R.CEL	X97	DFC	R	DFC	DFC	PFC	NCX	5	HSB97	17 PCW	1	NA	F	CC	KECK	Pre	17 PCW	119	17	1	HSB97	DFC-R	8.8	DFC	R
HSB98	X98.DFC.L.CEL	X98	DFC	L	DFC	DFC	PFC	NCX	6	HSB98	19 PCW	2	NA	F	H	KECK	Pre	19 PCW	133	19	2	HSB98	DFC-L	8.9	DFC	L
HSB98	X98.DFC.R.CEL	X98	DFC	R	DFC	DFC	PFC	NCX	6	HSB98	19 PCW	2	NA	F	H	KECK	Pre	19 PCW	133	19	2	HSB98	DFC-R	8.8	DFC	R
HSB99	X99.DFC.L.CEL	X99	DFC	L	DFC	DFC	PFC	NCX	6	HSB99	21 PCW	2	NA	F	A	KECK	Pre	21 PCW	147	21	2	HSB99	DFC-L	9.6	DFC	L
HSB99	X99.DFC.R.CEL	X99	DFC	R	DFC	DFC	PFC	NCX	6	HSB99	21 PCW	2	NA	F	A	KECK	Pre	21 PCW	147	21	2	HSB99	DFC-R	9.5	DFC	R
HSB100	X100.DFC.L.CEL	X100	DFC	L	DFC	DFC	PFC	NCX	6	HSB100	19 PCW	4	6.56	F	AA	Genelogic	Pre	19 PCW	133	19	4	HSB100	DFC-L	10	DFC	L
HSB100	X100.DFC.R.CEL	X100	DFC	R	DFC	DFC	PFC	NCX	6	HSB100	19 PCW	4	6.56	F	AA	Genelogic	Pre	19 PCW	133	19	4	HSB100	DFC-R	9.5	DFC	R
HSB102	X102.DFC.L.CEL	X102	DFC	L	DFC	DFC	PFC	NCX	6	HSB102	21 PCW	13	5.89	F	CC	Genelogic	Pre	21 PCW	147	21	>13	HSB102	DFC-L	9.8	DFC	L
HSB102	X102.DFC.R.CEL	X102	DFC	R	DFC	DFC	PFC	NCX	6	HSB102	21 PCW	13	5.89	F	CC	Genelogic	Pre	21 PCW	147	21	>13	HSB102	DFC-R	9.9	DFC	R
HSB103	X103.DFC.L.CEL	X103	DFC	L	DFC	DFC	PFC	NCX	4	HSB103	13 PCW	1.5	NA	M	E	Genelogic	Pre	13 PCW	91	13	1.5	HSB103	DFC-L	9.4	DFC	L
HSB103	X103.DFC.R.CEL	X103	DFC	R	DFC	DFC	PFC	NCX	4	HSB103	13 PCW	1.5	NA	M	E	Genelogic	Pre	13 PCW	91	13	1.5	HSB103	DFC-R	9.8	DFC	R
HSB105	X105.DFC.L.CEL	X105	DFC	L	DFC	DFC	PFC	NCX	12	HSB105	18 Y	28	6.21	M	CC	Genelogic	Post	18 Y	6836	18	28	HSB105	DFC-L	8.1	DFC	L
HSB105	X105.DFC.R.CEL	X105	DFC	R	DFC	DFC	PFC	NCX	12	HSB105	18 Y	28	6.21	M	CC	Genelogic	Post	18 Y	6836	18	28	HSB105	DFC-R	8	DFC	R
HSB106	X106.DFC.L.CEL	X106	DFC	L	DFC	DFC	PFC	NCX	15	HSB106	64 Y	4	6.31	M	CC	Genelogic	adult	64 Y	23626	64	4	HSB106	DFC-L	9	DFC	L
HSB106	X106.DFC.R.CEL	X106	DFC	R	DFC	DFC	PFC	NCX	15	HSB106	64 Y	4	6.31	M	CC	Genelogic	adult	64 Y	23626	64	4	HSB106	DFC-R	8.2	DFC	R
HSB107	X107.DFC.L.CEL	X107	DFC	L	DFC	DFC	PFC	NCX	6	HSB107	21 PCW	20	6.61	F		KECK	Pre	21 PCW	147	21	20	HSB107	DFC-L	9.6	DFC	L
HSB107	X107.DFC.R.CEL	X107	DFC	R	DFC	DFC	PFC	NCX	6	HSB107	21 PCW	20	6.61	F		KECK	Pre	21 PCW	147	21	20	HSB107	DFC-R	8.2	DFC	R
HSB111	X111.DFC.L.CEL	X111	DFC	L	DFC	DFC	PFC	NCX	15	HSB111	70 Y	13	6.63	F	CC	Genelogic	adult	70 Y	25816	70	13	HSB111	DFC-L	9.2	DFC	L
HSB111	X111.DFC.R.CEL	X111	DFC	R	DFC	DFC	PFC	NCX	15	HSB111	70 Y	13	6.63	F	CC	Genelogic	adult	70 Y	25816	70	13	HSB111	DFC-R	9.2	DFC	R
HSB112	X112.DFC.L.CEL	X112	DFC	L	DFC	DFC	PFC	NCX	2	HSB112	8 PCW	5	6.94	M	E	Genelogic	Pre	8 PCW	56	8	5	HSB112	DFC-L	9.9	DFC	L
HSB112	X112.DFC.R.CEL	X112	DFC	R	DFC	DFC	PFC	NCX	2	HSB112	8 PCW	5	6.94	M	E	Genelogic	Pre	8 PCW	56	8	5	HSB112	DFC-R	9.6	DFC	R
HSB113	X113.DFC.L.CEL	X113	DFC	L	DFC	DFC	PFC	NCX	3	HSB113	12 PCW	4	6.92	F	A/E	Genelogic	Pre	12 PCW	84	12	4	HSB113	DFC-L	9.3	DFC	L
HSB113	X113.DFC.R.CEL	X113	DFC	R	DFC	DFC	PFC	NCX	3	HSB113	12 PCW	4	6.92	F	A/E	Genelogic	Pre	12 PCW	84	12	4	HSB113	DFC-R	9.6	DFC	R
HSB114	X114.DFC.L.CEL	X114	DFC	L	DFC	DFC	PFC	NCX	4	HSB114	13 PCW	1	NA	M	E	Genelogic	Pre	13 PCW	91	13	1	HSB114	DFC-L	9.6	DFC	L
HSB114	X114.DFC.R.CEL	X114	DFC	R	DFC	DFC	PFC	NCX	4	HSB114	13 PCW	1	NA	M	E	Genelogic	Pre	13 PCW	91	13	1	HSB114	DFC-R	10	DFC	R
HSB118	X118.DFC.R.CEL	X118	DFC	R	DFC	DFC	PFC	NCX	10	HSB118	4 Y	20	6.52	M	AA	Genelogic	Post	4 Y	1726	4	20	HSB118	DFC-R	7.8	DFC	R
HSB119	X119.DFC.L.CEL	X119	DFC	L	DFC	DFC	PFC	NCX	12	HSB119	15 Y	14.5	6.93	M	AA	Genelogic	Post	15 Y	5741	15	14.5	HSB119	DFC-L	9.5	DFC	L
HSB121	X121.DFC.L.CEL	X121	DFC	L	DFC	DFC	PFC	NCX	8	HSB121	4 PMonth	9.5	6.26	M	CC	KECK	Post	4 PMonth	386	4	9.5	HSB121	DFC-L	8.7	DFC	L
HSB121	X121.DFC.R.CEL	X121	DFC	R	DFC	DFC	PFC	NCX	8	HSB121	4 PMonth	9.5	6.26	M	CC	KECK	Post	4 PMonth	386	4	9.5	HSB121	DFC-R	9.3	DFC	R
HSB122	X122.DFC.L.CEL	X122	DFC	L	DFC	DFC	PFC	NCX	9	HSB122	1 Y	18	6.68	F	CC	Genelogic	Post	1 Y	631	1	18	HSB122	DFC-L	9.3	DFC	L
HSB122	X122.DFC.R.CEL	X122	DFC	R	DFC	DFC	PFC	NCX	9	HSB122	1 Y	18	6.68	F	CC	Genelogic	Post	1 Y	631	1	18	HSB122	DFC-R	9.6	DFC	R
HSB123	X123.DFC.L.CEL	X123	DFC	L	DFC	DFC	PFC	NCX	13	HSB123	37 Y	13	6.37	M	AA	Genelogic	adult	37 Y	13771	37	13	HSB123	DFC-L	8.9	DFC	L
HSB123	X123.DFC.R.CEL	X123	DFC	R	DFC	DFC	PFC	NCX	13	HSB123	37 Y	13	6.37	M	AA	Genelogic	adult	37 Y	13771	37	13	HSB123	DFC-R	8.2	DFC	R
HSB124	X124.DFC.L.CEL	X124	DFC	L	DFC	DFC	PFC	NCX	12	HSB124	13 Y	19.5	6.34	F	AA	Genelogic	Post	13 Y	5011	13	19.5	HSB124	DFC-L	9.5	DFC	L
HSB124	X124.DFC.R.CEL	X124	DFC	R	DFC	DFC	PFC	NCX	12	HSB124	13 Y	19.5	6.34	F	AA	Genelogic	Post	13 Y	5011	13	19.5	HSB124	DFC-R	9.2	DFC	R
HSB126	X126.DFC.L.CEL	X126	DFC	L	DFC	DFC	PFC	NCX	13	HSB126	30 Y	9.5	6.92	F	CC	KECK	adult	30 Y	11216	30	9.5	HSB126	DFC-L	9.1	DFC	L
HSB126	X126.DFC.R.CEL	X126	DFC	R	DFC	DFC	PFC	NCX	13	HSB126	30 Y	9.5	6.92	F	CC	KECK	adult	30 Y	11216	30	9.5	HSB126	DFC-R	8.7	DFC	R
HSB127	X127.DFC.L.CEL	X127	DFC	L	DFC	DFC	PFC	NCX	12	HSB127	19 Y	9.5	5.91	F	CC	Genelogic	Post	19 Y	7201	19	9.5	HSB127	DFC-L	9.2	DFC	L
HSB130	X130.DFC.L.CEL	X130	DFC	L	DFC	DFC	PFC	NCX	13	HSB130	21 Y	18	6.81	F	AA	Genelogic	adult	21 Y	7931	21	18	HSB130	DFC-L	8.9	DFC	L
HSB131	X131.DFC.L.CEL	X131	DFC	L	DFC	DFC	PFC	NCX	9	HSB131	6 PMonth	26	6.26	F	CC	Genelogic	Post	6 PMonth	446	6	26	HSB131	DFC-L	7.1	DFC	L
HSB132	X132.DFC.L.CEL	X132	DFC	L	DFC	DFC	PFC	NCX	8	HSB132	4 Pmonth	22	6.6	M	CC	Genelogic	Post	4 Pmonth	386	4	22	HSB132	DFC-L	7.6	DFC	L
HSB132	X132.DFC.R.CEL	X132	DFC	R	DFC	DFC	PFC	NCX	8	HSB132	4 Pmonth	22	6.6	M	CC	Genelogic	Post	4 Pmonth	386	4	22	HSB132	DFC-R	8.7	DFC	R
HSB133	X133.DFC.L.CEL	X133	DFC	L	DFC	DFC	PFC	NCX	13	HSB133	27 Y	21	6.41	F	AA	Genelogic	adult	27 Y	10121	27	21	HSB133	DFC-L	9.3	DFC	L
HSB135	X135.DFC.L.CEL	X135	DFC	L	DFC	DFC	PFC	NCX	14	HSB135	40 Y	30.5	6.82	F	AA	Genelogic	adult	40 Y	14866	40	30.5	HSB135	DFC-L	9.1	DFC	L
HSB135	X135.DFC.R.CEL	X135	DFC	R	DFC	DFC	PFC	NCX	14	HSB135	40 Y	30.5	6.82	F	AA	Genelogic	adult	40 Y	14866	40	30.5	HSB135	DFC-R	8.6	DFC	R
HSB136	X136.DFC.L.CEL	X136	DFC	L	DFC	DFC	PFC	NCX	13	HSB136	23 Y	10.5	6.36	M	AA	Genelogic	adult	23 Y	8661	23	10.5	HSB136	DFC-L	9.1	DFC	L
HSB136	X136.DFC.R.CEL	X136	DFC	R	DFC	DFC	PFC	NCX	13	HSB136	23 Y	10.5	6.36	M	AA	Genelogic	adult	23 Y	8661	23	10.5	HSB136	DFC-R	7.4	DFC	R
HSB139	X139.DFC.L.CEL	X139	DFC	L	DFC	DFC	PFC	NCX	8	HSB139	4 PMonth	20	6.7	M	AA	Genelogic	Post	4 PMonth	386	4	20	HSB139	DFC-R	8.5	DFC	L
HSB141	X141.DFC.L.CEL	X141	DFC	L	DFC	DFC	PFC	NCX	11	HSB141	8 Y	30	6.54	M	AA	Genelogic	Post	8 Y	3186	8	30	HSB141	DFC-L	7.7	DFC	L
HSB142	X142.DFC.L.CEL	X142	DFC	L	DFC	DFC	PFC	NCX	13	HSB142	22 Y	18	6.69	M	CC	Genelogic	adult	22 Y	8296	22	18	HSB142	DFC-L	8.7	DFC	L
HSB142	X142.DFC.R.CEL	X142	DFC	R	DFC	DFC	PFC	NCX	13	HSB142	22 Y	18	6.69	M	CC	Genelogic	adult	22 Y	8296	22	18	HSB142	DFC-R	9.3	DFC	R
HSB143	X143.DFC.L.CEL	X143	DFC	L	DFC	DFC	PFC	NCX	10	HSB143	2 Y	12	6.3	F	CC	Genelogic	Post	2 Y	996	2	12	HSB143	DFC-L	7.2	DFC	L
HSB143	X143.DFC.R.CEL	X143	DFC	R	DFC	DFC	PFC	NCX	10	HSB143	2 Y	12	6.3	F	CC	Genelogic	Post	2 Y	996	2	12	HSB143	DFC-R	7.3	DFC	R
HSB144	X144.DFC.L.CEL	X144	DFC	L	DFC	DFC	PFC	NCX	14	HSB144	40 Y	28	6.27	M	AA	KECK	adult	40 Y	14866	40	28	HSB144	DFC-L	8.8	DFC	L
HSB144	X144.DFC.R.CEL	X144	DFC	R	DFC	DFC	PFC	NCX	14	HSB144	40 Y	28	6.27	M	AA	KECK	adult	40 Y	14866	40	28	HSB144	DFC-R	9.2	DFC	R
HSB145	X145.DFC.L.CEL	X145	DFC	L	DFC	DFC	PFC	NCX	13	HSB145	36 Y	18	NA	M	CC	KECK	adult	36 Y	13406	36	18	HSB145	DFC-L	8.3	DFC	L
HSB145	X145.DFC.R.CEL	X145	DFC	R	DFC	DFC	PFC	NCX	13	HSB145	36 Y	18	NA	M	CC	KECK	adult	36 Y	13406	36	18	HSB145	DFC-R	8.2	DFC	R
HSB148	X148.DFC.L.CEL	X148	DFC	L	DFC	DFC	PFC	NCX	2	HSB148	9 PCW	1	6.01	M	E	Genelogic	Pre	9 PCW	63	9	1	HSB148	DFC-L	10	DFC	L
HSB148	X148.DFC.R.CEL	X148	DFC	R	DFC	DFC	PFC	NCX	2	HSB148	9 PCW	1	6.01	M	E	Genelogic	Pre	9 PCW	63	9	1	HSB148	DFC-R	9.8	DFC	R
HSB149	X149.DFC.L.CEL	X149	DFC	L	DFC	DFC	PFC	NCX	4	HSB149	13 PCW	2	6.39	F	E	Genelogic	Pre	13 PCW	91	13	2	HSB149	DFC-L	9.7	DFC	L
HSB149	X149.DFC.R.CEL	X149	DFC	R	DFC	DFC	PFC	NCX	4	HSB149	13 PCW	2	6.39	F	E	Genelogic	Pre	13 PCW	91	13	2	HSB149	DFC-R	9.4	DFC	R
HSB150	X150.DFC.L.CEL	X150	DFC	L	DFC	DFC	PFC	NCX	3	HSB150	12 PCW	2.33	6.08	F	A	Genelogic	Pre	12 PCW	84	12	2.33	HSB150	DFC-L	9.4	DFC	L
HSB150	X150.DFC.R.CEL	X150	DFC	R	DFC	DFC	PFC	NCX	3	HSB150	12 PCW	2.33	6.08	F	A	Genelogic	Pre	12 PCW	84	12	2.33	HSB150	DFC-R	9.6	DFC	R
HSB153	X153.DFC.L.CEL	X153	DFC	L	DFC	DFC	PFC	NCX	3	HSB153	12 PCW	3	NA	F	As	Genelogic	Pre	12 PCW	84	12	1~3	HSB153	DFC-L	9.9	DFC	L
HSB153	X153.DFC.R.CEL	X153	DFC	R	DFC	DFC	PFC	NCX	3	HSB153	12 PCW	3	NA	F	As	Genelogic	Pre	12 PCW	84	12	1~3	HSB153	DFC-R	10	DFC	R
HSB154	X154.DFC.R.CEL	X154	DFC	R	DFC	DFC	PFC	NCX	5	HSB154	16 PCW	1	6.44	M	CC	Genelogic	Pre	16 PCW	112	16	1~3	HSB154	DFC-R	10	DFC	R
HSB155	X155.DFC.L.CEL	X155	DFC	L	DFC	DFC	PFC	NCX	7	HSB155	35 PCW	13	6.67	F	CC	Genelogic	Pre	35 PCW	245	35	13	HSB155	DFC-L	6.7	DFC	L
HSB155	X155.DFC.R.CEL	X155	DFC	R	DFC	DFC	PFC	NCX	7	HSB155	35 PCW	13	6.67	F	CC	Genelogic	Pre	35 PCW	245	35	13	HSB155	DFC-R	7.3	DFC	R
HSB156	X156.DFC.L.CEL	X156	DFC	L	DFC	DFC	PFC	NCX	15	HSB156	82 Y	16	5.68	F	CC	Genelogic	adult	82 Y	30196	82	16	HSB156	DFC-L	9	DFC	L
HSB156	X156.DFC.R.CEL	X156	DFC	R	DFC	DFC	PFC	NCX	15	HSB156	82 Y	16	5.68	F	CC	Genelogic	adult	82 Y	30196	82	16	HSB156	DFC-R	8.6	DFC	R
HSB159	X159.DFC.L.CEL	X159	DFC	L	DFC	DFC	PFC	NCX	6	HSB159	22 PCW	2	6.58	M	CC	Genelogic	Pre	22 PCW	154	22	2	HSB159	DFC-L	10	DFC	L
HSB159	X159.DFC.R.CEL	X159	DFC	R	DFC	DFC	PFC	NCX	6	HSB159	22 PCW	2	6.58	M	CC	Genelogic	Pre	22 PCW	154	22	2	HSB159	DFC-R	9.5	DFC	R
HSB171	X171.DFC.L.CEL	X171	DFC	L	DFC	DFC	PFC	NCX	9	HSB171	10 PMonth	18	5.96	M	AA	Genelogic	Post	10 PMonth	566	10	18	HSB171	DFC-L	8.6	DFC	L
HSB172	X172.DFC.L.CEL	X172	DFC	L	DFC	DFC	PFC	NCX	10	HSB172	3 Y	16	5.69	M	H	Genelogic	Post	3 Y	1361	3	16	HSB172	DFC-L	7.5	DFC	L
HSB175	X175.DFC.L.CEL	X175	DFC	L	DFC	DFC	PFC	NCX	11	HSB175	11 Y	22	6.7	F	AA	Genelogic	Post	11 Y	4281	11	22	HSB175	DFC-L	9.2	DFC	L
HSB174	X174.DFC.L.CEL	X174	DFC	L	DFC	DFC	PFC	NCX	11	HSB174	8 Y	16	6.25	M	AA	Genelogic	Post	8 Y	3186	8	16	HSB174	DFC-L	9.4	DFC	L
HSB178	X178.DFC.L.CEL	X178	DFC	L	DFC	DFC	PFC	NCX	5	HSB178	16 PCW	3	6.84	M		Genelogic	Pre	16 PCW	112	16	1~3	HSB178	DFC-L	10	DFC	L
HSB178	X178.DFC.R.CEL	X178	DFC	R	DFC	DFC	PFC	NCX	5	HSB178	16 PCW	3	6.84	M		Genelogic	Pre	16 PCW	112	16	1~3	HSB178	DFC-R	9.9	DFC	R
HSB182	X182.DFC.L.CEL	X182	DFC	L	DFC	DFC	PFC	NCX	14	HSB182	55 Y	13	6.55	M	CC	Genelogic	adult	55 Y	20341	55	13	HSB182	DFC-L	8.9	DFC	L
HSB183	X183.DFC.L.CEL	X183	DFC	L	DFC	DFC	PFC	NCX	14	HSB183	42 Y	19	6.52	M	CC	Genelogic	adult	42 Y	15596	42	19	HSB183	DFC-L	9	DFC	L
HSB187	X187.DFC.L.CEL	X187	DFC	L	DFC	DFC	PFC	NCX	13	HSB187	37 Y	10	6.03	F	H	Genelogic	adult	37 Y	13771	37	10	HSB187	DFC-L	8.9	DFC	L
HSB187	X187.DFC.R.CEL	X187	DFC	R	DFC	DFC	PFC	NCX	13	HSB187	37 Y	10	6.03	F	H	Genelogic	adult	37 Y	13771	37	10	HSB187	DFC-R	8.8	DFC	R
HSB194	X194.DFC.L.CEL	X194	DFC	L	DFC	DFC	PFC	NCX	7	HSB194	37 PCW	20	NA	M	CC	Genelogic	Pre	37 PCW	259	37	20	HSB194	DFC-L	8.9	DFC	L
HSB194	X194.DFC.R.CEL	X194	DFC	R	DFC	DFC	PFC	NCX	7	HSB194	37 PCW	20	NA	M	CC	Genelogic	Pre	37 PCW	259	37	20	HSB194	DFC-R	8.9	DFC	R
HSB92	X92.MFC.R.CEL	X92	MFC	R	MFC	MFC	PFC	NCX	6	HSB92	21 PCW	4	6.65	M	H	Genelogic	Pre	21 PCW	147	21	4	HSB92	MFC-R	9.9	MFC	R
HSB96	X96.MFC.L.CEL	X96	MFC	L	MFC	MFC	PFC	NCX	5	HSB96	16 PCW	2	NA	M	H	KECK	Pre	16 PCW	112	16	2	HSB96	MFC-L	8.5	MFC	L
HSB96	X96.MFC.R.CEL	X96	MFC	R	MFC	MFC	PFC	NCX	5	HSB96	16 PCW	2	NA	M	H	KECK	Pre	16 PCW	112	16	2	HSB96	MFC-R	8.5	MFC	R
HSB97	X97.MFC.L.CEL	X97	MFC	L	MFC	MFC	PFC	NCX	5	HSB97	17 PCW	1	NA	F	CC	KECK	Pre	17 PCW	119	17	1	HSB97	MFC-L	9.3	MFC	L
HSB97	X97.MFC.R.CEL	X97	MFC	R	MFC	MFC	PFC	NCX	5	HSB97	17 PCW	1	NA	F	CC	KECK	Pre	17 PCW	119	17	1	HSB97	MFC-R	9	MFC	R
HSB98	X98.MFC.L.CEL	X98	MFC	L	MFC	MFC	PFC	NCX	6	HSB98	19 PCW	2	NA	F	H	KECK	Pre	19 PCW	133	19	2	HSB98	MFC-L	8.5	MFC	L
HSB98	X98.MFC.R.CEL	X98	MFC	R	MFC	MFC	PFC	NCX	6	HSB98	19 PCW	2	NA	F	H	KECK	Pre	19 PCW	133	19	2	HSB98	MFC-R	8.5	MFC	R
HSB99	X99.MFC.L.CEL	X99	MFC	L	MFC	MFC	PFC	NCX	6	HSB99	21 PCW	2	NA	F	A	KECK	Pre	21 PCW	147	21	2	HSB99	MFC-L	8.5	MFC	L
HSB99	X99.MFC.R.CEL	X99	MFC	R	MFC	MFC	PFC	NCX	6	HSB99	21 PCW	2	NA	F	A	KECK	Pre	21 PCW	147	21	2	HSB99	MFC-R	8.9	MFC	R
HSB100	X100.MFC.L.CEL	X100	MFC	L	MFC	MFC	PFC	NCX	6	HSB100	19 PCW	4	6.56	F	AA	Genelogic	Pre	19 PCW	133	19	4	HSB100	MFC-L	9.8	MFC	L
HSB100	X100.MFC.R.CEL	X100	MFC	R	MFC	MFC	PFC	NCX	6	HSB100	19 PCW	4	6.56	F	AA	Genelogic	Pre	19 PCW	133	19	4	HSB100	MFC-R	9.4	MFC	R
HSB102	X102.MFC.L.CEL	X102	MFC	L	MFC	MFC	PFC	NCX	6	HSB102	21 PCW	13	5.89	F	CC	Genelogic	Pre	21 PCW	147	21	>13	HSB102	MFC-L	9.7	MFC	L
HSB102	X102.MFC.R.CEL	X102	MFC	R	MFC	MFC	PFC	NCX	6	HSB102	21 PCW	13	5.89	F	CC	Genelogic	Pre	21 PCW	147	21	>13	HSB102	MFC-R	9.8	MFC	R
HSB103	X103.MFC.L.CEL	X103	MFC	L	MFC	MFC	PFC	NCX	4	HSB103	13 PCW	1.5	NA	M	E	Genelogic	Pre	13 PCW	91	13	1.5	HSB103	MFC-L	9.7	MFC	L
HSB103	X103.MFC.R.CEL	X103	MFC	R	MFC	MFC	PFC	NCX	4	HSB103	13 PCW	1.5	NA	M	E	Genelogic	Pre	13 PCW	91	13	1.5	HSB103	MFC-R	9.9	MFC	R
HSB105	X105.MFC.L.CEL	X105	MFC	L	MFC	MFC	PFC	NCX	12	HSB105	18 Y	28	6.21	M	CC	Genelogic	Post	18 Y	6836	18	28	HSB105	MFC-L	7	MFC	L
HSB105	X105.MFC.R.CEL	X105	MFC	R	MFC	MFC	PFC	NCX	12	HSB105	18 Y	28	6.21	M	CC	Genelogic	Post	18 Y	6836	18	28	HSB105	MFC-R	7.3	MFC	R
HSB106	X106.MFC.L.CEL	X106	MFC	L	MFC	MFC	PFC	NCX	15	HSB106	64 Y	4	6.31	M	CC	Genelogic	adult	64 Y	23626	64	4	HSB106	MFC-L	8.3	MFC	L
HSB106	X106.MFC.R.CEL	X106	MFC	R	MFC	MFC	PFC	NCX	15	HSB106	64 Y	4	6.31	M	CC	Genelogic	adult	64 Y	23626	64	4	HSB106	MFC-R	7.6	MFC	R
HSB107	X107.MFC.L.CEL	X107	MFC	L	MFC	MFC	PFC	NCX	6	HSB107	21 PCW	20	6.61	F		KECK	Pre	21 PCW	147	21	20	HSB107	MFC-L	9.1	MFC	L
HSB107	X107.MFC.R.CEL	X107	MFC	R	MFC	MFC	PFC	NCX	6	HSB107	21 PCW	20	6.61	F		KECK	Pre	21 PCW	147	21	20	HSB107	MFC-R	8.2	MFC	R
HSB111	X111.MFC.L.CEL	X111	MFC	L	MFC	MFC	PFC	NCX	15	HSB111	70 Y	13	6.63	F	CC	Genelogic	adult	70 Y	25816	70	13	HSB111	MFC-L	9	MFC	L
HSB111	X111.MFC.R.CEL	X111	MFC	R	MFC	MFC	PFC	NCX	15	HSB111	70 Y	13	6.63	F	CC	Genelogic	adult	70 Y	25816	70	13	HSB111	MFC-R	9.1	MFC	R
HSB112	X112.MFC.L.CEL	X112	MFC	L	MFC	MFC	PFC	NCX	2	HSB112	8 PCW	5	6.94	M	E	Genelogic	Pre	8 PCW	56	8	5	HSB112	MFC-L	9.8	MFC	L
HSB112	X112.MFC.R.CEL	X112	MFC	R	MFC	MFC	PFC	NCX	2	HSB112	8 PCW	5	6.94	M	E	Genelogic	Pre	8 PCW	56	8	5	HSB112	MFC-R	10	MFC	R
HSB113	X113.MFC.L.CEL	X113	MFC	L	MFC	MFC	PFC	NCX	3	HSB113	12 PCW	4	6.92	F	A/E	Genelogic	Pre	12 PCW	84	12	4	HSB113	MFC-L	9.8	MFC	L
HSB113	X113.MFC.R.CEL	X113	MFC	R	MFC	MFC	PFC	NCX	3	HSB113	12 PCW	4	6.92	F	A/E	Genelogic	Pre	12 PCW	84	12	4	HSB113	MFC-R	9.6	MFC	R
HSB114	X114.MFC.L.CEL	X114	MFC	L	MFC	MFC	PFC	NCX	4	HSB114	13 PCW	1	NA	M	E	Genelogic	Pre	13 PCW	91	13	1	HSB114	MFC-L	9.8	MFC	L
HSB114	X114.MFC.R.CEL	X114	MFC	R	MFC	MFC	PFC	NCX	4	HSB114	13 PCW	1	NA	M	E	Genelogic	Pre	13 PCW	91	13	1	HSB114	MFC-R	10	MFC	R
HSB118	X118.MFC.R.CEL	X118	MFC	R	MFC	MFC	PFC	NCX	10	HSB118	4 Y	20	6.52	M	AA	Genelogic	Post	4 Y	1726	4	20	HSB118	MFC-R	7.4	MFC	R
HSB119	X119.MFC.L.CEL	X119	MFC	L	MFC	MFC	PFC	NCX	12	HSB119	15 Y	14.5	6.93	M	AA	Genelogic	Post	15 Y	5741	15	14.5	HSB119	MFC-L	9.1	MFC	L
HSB121	X121.MFC.L.CEL	X121	MFC	L	MFC	MFC	PFC	NCX	8	HSB121	4 PMonth	9.5	6.26	M	CC	KECK	Post	4 PMonth	386	4	9.5	HSB121	MFC-L	7.7	MFC	L
HSB121	X121.MFC.R.CEL	X121	MFC	R	MFC	MFC	PFC	NCX	8	HSB121	4 PMonth	9.5	6.26	M	CC	KECK	Post	4 PMonth	386	4	9.5	HSB121	MFC-R	8.7	MFC	R
HSB122	X122.MFC.L.CEL	X122	MFC	L	MFC	MFC	PFC	NCX	9	HSB122	1 Y	18	6.68	F	CC	Genelogic	Post	1 Y	631	1	18	HSB122	MFC-L	9.4	MFC	L
HSB122	X122.MFC.R.CEL	X122	MFC	R	MFC	MFC	PFC	NCX	9	HSB122	1 Y	18	6.68	F	CC	Genelogic	Post	1 Y	631	1	18	HSB122	MFC-R	9.7	MFC	R
HSB123	X123.MFC.L.CEL	X123	MFC	L	MFC	MFC	PFC	NCX	13	HSB123	37 Y	13	6.37	M	AA	Genelogic	adult	37 Y	13771	37	13	HSB123	MFC-L	8	MFC	L
HSB123	X123.MFC.R.CEL	X123	MFC	R	MFC	MFC	PFC	NCX	13	HSB123	37 Y	13	6.37	M	AA	Genelogic	adult	37 Y	13771	37	13	HSB123	MFC-R	8.1	MFC	R
HSB124	X124.MFC.L.CEL	X124	MFC	L	MFC	MFC	PFC	NCX	12	HSB124	13 Y	19.5	6.34	F	AA	Genelogic	Post	13 Y	5011	13	19.5	HSB124	MFC-L	8.6	MFC	L
HSB124	X124.MFC.R.CEL	X124	MFC	R	MFC	MFC	PFC	NCX	12	HSB124	13 Y	19.5	6.34	F	AA	Genelogic	Post	13 Y	5011	13	19.5	HSB124	MFC-R	9.4	MFC	R
HSB125	X125.MFC.L.CEL	X125	MFC	L	MFC	MFC	PFC	NCX	13	HSB125	28 Y	7.5	6.85	M	CC	Genelogic	adult	28 Y	10486	28	7.5	HSB125	MFC-L	7.2	MFC	L
HSB125	X125.MFC.R.CEL	X125	MFC	R	MFC	MFC	PFC	NCX	13	HSB125	28 Y	7.5	6.85	M	CC	Genelogic	adult	28 Y	10486	28	7.5	HSB125	MFC-R	8.5	MFC	R
HSB126	X126.MFC.L.CEL	X126	MFC	L	MFC	MFC	PFC	NCX	13	HSB126	30 Y	9.5	6.92	F	CC	KECK	adult	30 Y	11216	30	9.5	HSB126	MFC-L	8.6	MFC	L
HSB126	X126.MFC.R.CEL	X126	MFC	R	MFC	MFC	PFC	NCX	13	HSB126	30 Y	9.5	6.92	F	CC	KECK	adult	30 Y	11216	30	9.5	HSB126	MFC-R	9.1	MFC	R
HSB127	X127.MFC.L.CEL	X127	MFC	L	MFC	MFC	PFC	NCX	12	HSB127	19 Y	9.5	5.91	F	CC	Genelogic	Post	19 Y	7201	19	9.5	HSB127	MFC-L	9.2	MFC	L
HSB130	X130.MFC.L.CEL	X130	MFC	L	MFC	MFC	PFC	NCX	13	HSB130	21 Y	18	6.81	F	AA	Genelogic	adult	21 Y	7931	21	18	HSB130	MFC-L	8.5	MFC	L
HSB131	X131.MFC.L.CEL	X131	MFC	L	MFC	MFC	PFC	NCX	9	HSB131	6 PMonth	26	6.26	F	CC	Genelogic	Post	6 PMonth	446	6	26	HSB131	MFC-L	7.1	MFC	L
HSB132	X132.MFC.L.CEL	X132	MFC	L	MFC	MFC	PFC	NCX	8	HSB132	4 Pmonth	22	6.6	M	CC	Genelogic	Post	4 Pmonth	386	4	22	HSB132	MFC-L	7.9	MFC	L
HSB132	X132.MFC.R.CEL	X132	MFC	R	MFC	MFC	PFC	NCX	8	HSB132	4 Pmonth	22	6.6	M	CC	Genelogic	Post	4 Pmonth	386	4	22	HSB132	MFC-R	8.7	MFC	R
HSB133	X133.MFC.L.CEL	X133	MFC	L	MFC	MFC	PFC	NCX	13	HSB133	27 Y	21	6.41	F	AA	Genelogic	adult	27 Y	10121	27	21	HSB133	MFC-L	8	MFC	L
HSB135	X135.MFC.L.CEL	X135	MFC	L	MFC	MFC	PFC	NCX	14	HSB135	40 Y	30.5	6.82	F	AA	Genelogic	adult	40 Y	14866	40	30.5	HSB135	MFC-L	7.9	MFC	L
HSB135	X135.MFC.R.CEL	X135	MFC	R	MFC	MFC	PFC	NCX	14	HSB135	40 Y	30.5	6.82	F	AA	Genelogic	adult	40 Y	14866	40	30.5	HSB135	MFC-R	6.8	MFC	R
HSB136	X136.MFC.L.CEL	X136	MFC	L	MFC	MFC	PFC	NCX	13	HSB136	23 Y	10.5	6.36	M	AA	Genelogic	adult	23 Y	8661	23	10.5	HSB136	MFC-L	8.8	MFC	L
HSB136	X136.MFC.R.CEL	X136	MFC	R	MFC	MFC	PFC	NCX	13	HSB136	23 Y	10.5	6.36	M	AA	Genelogic	adult	23 Y	8661	23	10.5	HSB136	MFC-R	9.1	MFC	R
HSB139	X139.MFC.L.CEL	X139	MFC	L	MFC	MFC	PFC	NCX	8	HSB139	4 PMonth	20	6.7	M	AA	Genelogic	Post	4 PMonth	386	4	20	HSB139	MFC-R	9.3	MFC	L
HSB141	X141.MFC.L.CEL	X141	MFC	L	MFC	MFC	PFC	NCX	11	HSB141	8 Y	30	6.54	M	AA	Genelogic	Post	8 Y	3186	8	30	HSB141	MFC-L	8.4	MFC	L
HSB142	X142.MFC.L.CEL	X142	MFC	L	MFC	MFC	PFC	NCX	13	HSB142	22 Y	18	6.69	M	CC	Genelogic	adult	22 Y	8296	22	18	HSB142	MFC-L	7.4	MFC	L
HSB142	X142.MFC.R.CEL	X142	MFC	R	MFC	MFC	PFC	NCX	13	HSB142	22 Y	18	6.69	M	CC	Genelogic	adult	22 Y	8296	22	18	HSB142	MFC-R	8.1	MFC	R
HSB143	X143.MFC.L.CEL	X143	MFC	L	MFC	MFC	PFC	NCX	10	HSB143	2 Y	12	6.3	F	CC	Genelogic	Post	2 Y	996	2	12	HSB143	MFC-L	6.6	MFC	L
HSB143	X143.MFC.R.CEL	X143	MFC	R	MFC	MFC	PFC	NCX	10	HSB143	2 Y	12	6.3	F	CC	Genelogic	Post	2 Y	996	2	12	HSB143	MFC-R	6.5	MFC	R
HSB144	X144.MFC.L.CEL	X144	MFC	L	MFC	MFC	PFC	NCX	14	HSB144	40 Y	28	6.27	M	AA	KECK	adult	40 Y	14866	40	28	HSB144	MFC-L	9.3	MFC	L
HSB144	X144.MFC.R.CEL	X144	MFC	R	MFC	MFC	PFC	NCX	14	HSB144	40 Y	28	6.27	M	AA	KECK	adult	40 Y	14866	40	28	HSB144	MFC-R	9	MFC	R
HSB145	X145.MFC.L.CEL	X145	MFC	L	MFC	MFC	PFC	NCX	13	HSB145	36 Y	18	NA	M	CC	KECK	adult	36 Y	13406	36	18	HSB145	MFC-L	7.1	MFC	L
HSB145	X145.MFC.R.CEL	X145	MFC	R	MFC	MFC	PFC	NCX	13	HSB145	36 Y	18	NA	M	CC	KECK	adult	36 Y	13406	36	18	HSB145	MFC-R	8.1	MFC	R
HSB148	X148.MFC.L.CEL	X148	MFC	L	MFC	MFC	PFC	NCX	2	HSB148	9 PCW	1	6.01	M	E	Genelogic	Pre	9 PCW	63	9	1	HSB148	MFC-L	10	MFC	L
HSB148	X148.MFC.R.CEL	X148	MFC	R	MFC	MFC	PFC	NCX	2	HSB148	9 PCW	1	6.01	M	E	Genelogic	Pre	9 PCW	63	9	1	HSB148	MFC-R	9.6	MFC	R
HSB149	X149.MFC.L.CEL	X149	MFC	L	MFC	MFC	PFC	NCX	4	HSB149	13 PCW	2	6.39	F	E	Genelogic	Pre	13 PCW	91	13	2	HSB149	MFC-L	10	MFC	L
HSB149	X149.MFC.R.CEL	X149	MFC	R	MFC	MFC	PFC	NCX	4	HSB149	13 PCW	2	6.39	F	E	Genelogic	Pre	13 PCW	91	13	2	HSB149	MFC-R	9.5	MFC	R
HSB150	X150.MFC.L.CEL	X150	MFC	L	MFC	MFC	PFC	NCX	3	HSB150	12 PCW	2.33	6.08	F	A	Genelogic	Pre	12 PCW	84	12	2.33	HSB150	MFC-L	9.5	MFC	L
HSB150	X150.MFC.R.CEL	X150	MFC	R	MFC	MFC	PFC	NCX	3	HSB150	12 PCW	2.33	6.08	F	A	Genelogic	Pre	12 PCW	84	12	2.33	HSB150	MFC-R	9.4	MFC	R
HSB153	X153.MFC.L.CEL	X153	MFC	L	MFC	MFC	PFC	NCX	3	HSB153	12 PCW	3	NA	F	As	Genelogic	Pre	12 PCW	84	12	1~3	HSB153	MFC-L	10	MFC	L
HSB153	X153.MFC.R.CEL	X153	MFC	R	MFC	MFC	PFC	NCX	3	HSB153	12 PCW	3	NA	F	As	Genelogic	Pre	12 PCW	84	12	1~3	HSB153	MFC-R	10	MFC	R
HSB154	X154.MFC.R.CEL	X154	MFC	R	MFC	MFC	PFC	NCX	5	HSB154	16 PCW	1	6.44	M	CC	Genelogic	Pre	16 PCW	112	16	1~3	HSB154	MFC-R	9.5	MFC	R
HSB155	X155.MFC.L.CEL	X155	MFC	L	MFC	MFC	PFC	NCX	7	HSB155	35 PCW	13	6.67	F	CC	Genelogic	Pre	35 PCW	245	35	13	HSB155	MFC-L	6.5	MFC	L
HSB155	X155.MFC.R.CEL	X155	MFC	R	MFC	MFC	PFC	NCX	7	HSB155	35 PCW	13	6.67	F	CC	Genelogic	Pre	35 PCW	245	35	13	HSB155	MFC-R	7	MFC	R
HSB156	X156.MFC.L.CEL	X156	MFC	L	MFC	MFC	PFC	NCX	15	HSB156	82 Y	16	5.68	F	CC	Genelogic	adult	82 Y	30196	82	16	HSB156	MFC-L	9.2	MFC	L
HSB156	X156.MFC.R.CEL	X156	MFC	R	MFC	MFC	PFC	NCX	15	HSB156	82 Y	16	5.68	F	CC	Genelogic	adult	82 Y	30196	82	16	HSB156	MFC-R	9.1	MFC	R
HSB159	X159.MFC.L.CEL	X159	MFC	L	MFC	MFC	PFC	NCX	6	HSB159	22 PCW	2	6.58	M	CC	Genelogic	Pre	22 PCW	154	22	2	HSB159	MFC-L	10	MFC	L
HSB159	X159.MFC.R.CEL	X159	MFC	R	MFC	MFC	PFC	NCX	6	HSB159	22 PCW	2	6.58	M	CC	Genelogic	Pre	22 PCW	154	22	2	HSB159	MFC-R	9.7	MFC	R
HSB171	X171.MFC.L.CEL	X171	MFC	L	MFC	MFC	PFC	NCX	9	HSB171	10 PMonth	18	5.96	M	AA	Genelogic	Post	10 PMonth	566	10	18	HSB171	MFC-L	8.7	MFC	L
HSB172	X172.MFC.L.CEL	X172	MFC	L	MFC	MFC	PFC	NCX	10	HSB172	3 Y	16	5.69	M	H	Genelogic	Post	3 Y	1361	3	16	HSB172	MFC-L	7.6	MFC	L
HSB174	X174.MFC.L.CEL	X174	MFC	L	MFC	MFC	PFC	NCX	11	HSB174	8 Y	16	6.25	M	AA	Genelogic	Post	8 Y	3186	8	16	HSB174	MFC-L	8.8	MFC	L
HSB175	X175.MFC.L.CEL	X175	MFC	L	MFC	MFC	PFC	NCX	11	HSB175	11 Y	22	6.7	F	AA	Genelogic	Post	11 Y	4281	11	22	HSB175	MFC-L	9.2	MFC	L
HSB178	X178.MFC.L.CEL	X178	MFC	L	MFC	MFC	PFC	NCX	5	HSB178	16 PCW	3	6.84	M		Genelogic	Pre	16 PCW	112	16	1~3	HSB178	MFC-L	9.9	MFC	L
HSB178	X178.MFC.R.CEL	X178	MFC	R	MFC	MFC	PFC	NCX	5	HSB178	16 PCW	3	6.84	M		Genelogic	Pre	16 PCW	112	16	1~3	HSB178	MFC-R	9.9	MFC	R
HSB182	X182.MFC.L.CEL	X182	MFC	L	MFC	MFC	PFC	NCX	14	HSB182	55 Y	13	6.55	M	CC	Genelogic	adult	55 Y	20341	55	13	HSB182	MFC-L	9.1	MFC	L
HSB183	X183.MFC.L.CEL	X183	MFC	L	MFC	MFC	PFC	NCX	14	HSB183	42 Y	19	6.52	M	CC	Genelogic	adult	42 Y	15596	42	19	HSB183	MFC-L	8.9	MFC	L
HSB187	X187.MFC.L.CEL	X187	MFC	L	MFC	MFC	PFC	NCX	13	HSB187	37 Y	10	6.03	F	H	Genelogic	adult	37 Y	13771	37	10	HSB187	MFC-L	8.7	MFC	L
HSB187	X187.MFC.R.CEL	X187	MFC	R	MFC	MFC	PFC	NCX	13	HSB187	37 Y	10	6.03	F	H	Genelogic	adult	37 Y	13771	37	10	HSB187	MFC-R	7.3	MFC	R
HSB194	X194.MFC.L.CEL	X194	MFC	L	MFC	MFC	PFC	NCX	7	HSB194	37 PCW	20	NA	M	CC	Genelogic	Pre	37 PCW	259	37	20	HSB194	MFC-L	8.3	MFC	L
HSB194	X194.MFC.R.CEL	X194	MFC	R	MFC	MFC	PFC	NCX	7	HSB194	37 PCW	20	NA	M	CC	Genelogic	Pre	37 PCW	259	37	20	HSB194	MFC-R	8.7	MFC	R
HSB92	X92.OFC.R.CEL	X92	OFC	R	OFC	OFC	PFC	NCX	6	HSB92	21 PCW	4	6.65	M	H	Genelogic	Pre	21 PCW	147	21	4	HSB92	OFC-R	9.1	OFC	R
HSB97	X97.OFC.L.CEL	X97	OFC	L	OFC	OFC	PFC	NCX	5	HSB97	17 PCW	1	NA	F	CC	KECK	Pre	17 PCW	119	17	1	HSB97	OFC-L	9.5	OFC	L
HSB97	X97.OFC.R.CEL	X97	OFC	R	OFC	OFC	PFC	NCX	5	HSB97	17 PCW	1	NA	F	CC	KECK	Pre	17 PCW	119	17	1	HSB97	OFC-R	9.9	OFC	R
HSB100	X100.OFC.L.CEL	X100	OFC	L	OFC	OFC	PFC	NCX	6	HSB100	19 PCW	4	6.56	F	AA	Genelogic	Pre	19 PCW	133	19	4	HSB100	OFC-L	10	OFC	L
HSB100	X100.OFC.R.CEL	X100	OFC	R	OFC	OFC	PFC	NCX	6	HSB100	19 PCW	4	6.56	F	AA	Genelogic	Pre	19 PCW	133	19	4	HSB100	OFC-R	9.5	OFC	R
HSB102	X102.OFC.L.CEL	X102	OFC	L	OFC	OFC	PFC	NCX	6	HSB102	21 PCW	13	5.89	F	CC	Genelogic	Pre	21 PCW	147	21	>13	HSB102	OFC-L	9	OFC	L
HSB102	X102.OFC.R.CEL	X102	OFC	R	OFC	OFC	PFC	NCX	6	HSB102	21 PCW	13	5.89	F	CC	Genelogic	Pre	21 PCW	147	21	>13	HSB102	OFC-R	9.4	OFC	R
HSB103	X103.OFC.L.CEL	X103	OFC	L	OFC	OFC	PFC	NCX	4	HSB103	13 PCW	1.5	NA	M	E	Genelogic	Pre	13 PCW	91	13	1.5	HSB103	OFC-L	9.6	OFC	L
HSB103	X103.OFC.R.CEL	X103	OFC	R	OFC	OFC	PFC	NCX	4	HSB103	13 PCW	1.5	NA	M	E	Genelogic	Pre	13 PCW	91	13	1.5	HSB103	OFC-R	9.3	OFC	R
HSB105	X105.OFC.L.CEL	X105	OFC	L	OFC	OFC	PFC	NCX	12	HSB105	18 Y	28	6.21	M	CC	Genelogic	Post	18 Y	6836	18	28	HSB105	OFC-L	7.8	OFC	L
HSB105	X105.OFC.R.CEL	X105	OFC	R	OFC	OFC	PFC	NCX	12	HSB105	18 Y	28	6.21	M	CC	Genelogic	Post	18 Y	6836	18	28	HSB105	OFC-R	7.1	OFC	R
HSB106	X106.OFC.L.CEL	X106	OFC	L	OFC	OFC	PFC	NCX	15	HSB106	64 Y	4	6.31	M	CC	Genelogic	adult	64 Y	23626	64	4	HSB106	OFC-L	8.3	OFC	L
HSB106	X106.OFC.R.CEL	X106	OFC	R	OFC	OFC	PFC	NCX	15	HSB106	64 Y	4	6.31	M	CC	Genelogic	adult	64 Y	23626	64	4	HSB106	OFC-R	7.8	OFC	R
HSB107	X107.OFC.L.CEL	X107	OFC	L	OFC	OFC	PFC	NCX	6	HSB107	21 PCW	20	6.61	F		KECK	Pre	21 PCW	147	21	20	HSB107	OFC-L	9.6	OFC	L
HSB107	X107.OFC.R.CEL	X107	OFC	R	OFC	OFC	PFC	NCX	6	HSB107	21 PCW	20	6.61	F		KECK	Pre	21 PCW	147	21	20	HSB107	OFC-R	8.7	OFC	R
HSB111	X111.OFC.L.CEL	X111	OFC	L	OFC	OFC	PFC	NCX	15	HSB111	70 Y	13	6.63	F	CC	Genelogic	adult	70 Y	25816	70	13	HSB111	OFC-L	9.1	OFC	L
HSB111	X111.OFC.R.CEL	X111	OFC	R	OFC	OFC	PFC	NCX	15	HSB111	70 Y	13	6.63	F	CC	Genelogic	adult	70 Y	25816	70	13	HSB111	OFC-R	8.6	OFC	R
HSB112	X112.OFC.L.CEL	X112	OFC	L	OFC	OFC	PFC	NCX	2	HSB112	8 PCW	5	6.94	M	E	Genelogic	Pre	8 PCW	56	8	5	HSB112	OFC-L	9.4	OFC	L
HSB112	X112.OFC.R.CEL	X112	OFC	R	OFC	OFC	PFC	NCX	2	HSB112	8 PCW	5	6.94	M	E	Genelogic	Pre	8 PCW	56	8	5	HSB112	OFC-R	9.8	OFC	R
HSB113	X113.OFC.L.CEL	X113	OFC	L	OFC	OFC	PFC	NCX	3	HSB113	12 PCW	4	6.92	F	A/E	Genelogic	Pre	12 PCW	84	12	4	HSB113	OFC-L	9.4	OFC	L
HSB113	X113.OFC.R.CEL	X113	OFC	R	OFC	OFC	PFC	NCX	3	HSB113	12 PCW	4	6.92	F	A/E	Genelogic	Pre	12 PCW	84	12	4	HSB113	OFC-R	9.5	OFC	R
HSB114	X114.OFC.L.CEL	X114	OFC	L	OFC	OFC	PFC	NCX	4	HSB114	13 PCW	1	NA	M	E	Genelogic	Pre	13 PCW	91	13	1	HSB114	OFC-L	9.4	OFC	L
HSB114	X114.OFC.R.CEL	X114	OFC	R	OFC	OFC	PFC	NCX	4	HSB114	13 PCW	1	NA	M	E	Genelogic	Pre	13 PCW	91	13	1	HSB114	OFC-R	10	OFC	R
HSB119	X119.OFC.L.CEL	X119	OFC	L	OFC	OFC	PFC	NCX	12	HSB119	15 Y	14.5	6.93	M	AA	Genelogic	Post	15 Y	5741	15	14.5	HSB119	OFC-L	9.5	OFC	L
HSB121	X121.OFC.L.CEL	X121	OFC	L	OFC	OFC	PFC	NCX	8	HSB121	4 PMonth	9.5	6.26	M	CC	KECK	Post	4 PMonth	386	4	9.5	HSB121	OFC-L	8.4	OFC	L
HSB121	X121.OFC.R.CEL	X121	OFC	R	OFC	OFC	PFC	NCX	8	HSB121	4 PMonth	9.5	6.26	M	CC	KECK	Post	4 PMonth	386	4	9.5	HSB121	OFC-R	9	OFC	R
HSB122	X122.OFC.L.CEL	X122	OFC	L	OFC	OFC	PFC	NCX	9	HSB122	1 Y	18	6.68	F	CC	Genelogic	Post	1 Y	631	1	18	HSB122	OFC-L	9.5	OFC	L
HSB122	X122.OFC.R.CEL	X122	OFC	R	OFC	OFC	PFC	NCX	9	HSB122	1 Y	18	6.68	F	CC	Genelogic	Post	1 Y	631	1	18	HSB122	OFC-R	9	OFC	R
HSB123	X123.OFC.L.CEL	X123	OFC	L	OFC	OFC	PFC	NCX	13	HSB123	37 Y	13	6.37	M	AA	Genelogic	adult	37 Y	13771	37	13	HSB123	OFC-L	8.4	OFC	L
HSB123	X123.OFC.R.CEL	X123	OFC	R	OFC	OFC	PFC	NCX	13	HSB123	37 Y	13	6.37	M	AA	Genelogic	adult	37 Y	13771	37	13	HSB123	OFC-R	8.2	OFC	R
HSB124	X124.OFC.L.CEL	X124	OFC	L	OFC	OFC	PFC	NCX	12	HSB124	13 Y	19.5	6.34	F	AA	Genelogic	Post	13 Y	5011	13	19.5	HSB124	OFC-L	9.7	OFC	L
HSB124	X124.OFC.R.CEL	X124	OFC	R	OFC	OFC	PFC	NCX	12	HSB124	13 Y	19.5	6.34	F	AA	Genelogic	Post	13 Y	5011	13	19.5	HSB124	OFC-R	9.2	OFC	R
HSB125	X125.OFC.L.CEL	X125	OFC	L	OFC	OFC	PFC	NCX	13	HSB125	28 Y	7.5	6.85	M	CC	Genelogic	adult	28 Y	10486	28	7.5	HSB125	OFC-L	8.2	OFC	L
HSB125	X125.OFC.R.CEL	X125	OFC	R	OFC	OFC	PFC	NCX	13	HSB125	28 Y	7.5	6.85	M	CC	Genelogic	adult	28 Y	10486	28	7.5	HSB125	OFC-R	9.8	OFC	R
HSB126	X126.OFC.L.CEL	X126	OFC	L	OFC	OFC	PFC	NCX	13	HSB126	30 Y	9.5	6.92	F	CC	KECK	adult	30 Y	11216	30	9.5	HSB126	OFC-L	8.9	OFC	L
HSB126	X126.OFC.R.CEL	X126	OFC	R	OFC	OFC	PFC	NCX	13	HSB126	30 Y	9.5	6.92	F	CC	KECK	adult	30 Y	11216	30	9.5	HSB126	OFC-R	8.7	OFC	R
HSB127	X127.OFC.L.CEL	X127	OFC	L	OFC	OFC	PFC	NCX	12	HSB127	19 Y	9.5	5.91	F	CC	Genelogic	Post	19 Y	7201	19	9.5	HSB127	OFC-L	9.2	OFC	L
HSB130	X130.OFC.L.CEL	X130	OFC	L	OFC	OFC	PFC	NCX	13	HSB130	21 Y	18	6.81	F	AA	Genelogic	adult	21 Y	7931	21	18	HSB130	OFC-L	8.2	OFC	L
HSB131	X131.OFC.L.CEL	X131	OFC	L	OFC	OFC	PFC	NCX	9	HSB131	6 PMonth	26	6.26	F	CC	Genelogic	Post	6 PMonth	446	6	26	HSB131	OFC-L	7	OFC	L
HSB132	X132.OFC.L.CEL	X132	OFC	L	OFC	OFC	PFC	NCX	8	HSB132	4 Pmonth	22	6.6	M	CC	Genelogic	Post	4 Pmonth	386	4	22	HSB132	OFC-L	7.7	OFC	L
HSB132	X132.OFC.R.CEL	X132	OFC	R	OFC	OFC	PFC	NCX	8	HSB132	4 Pmonth	22	6.6	M	CC	Genelogic	Post	4 Pmonth	386	4	22	HSB132	OFC-R	8.9	OFC	R
HSB133	X133.OFC.L.CEL	X133	OFC	L	OFC	OFC	PFC	NCX	13	HSB133	27 Y	21	6.41	F	AA	Genelogic	adult	27 Y	10121	27	21	HSB133	OFC-L	9.4	OFC	L
HSB135	X135.OFC.L.CEL	X135	OFC	L	OFC	OFC	PFC	NCX	14	HSB135	40 Y	30.5	6.82	F	AA	Genelogic	adult	40 Y	14866	40	30.5	HSB135	OFC-L	8.4	OFC	L
HSB135	X135.OFC.R.CEL	X135	OFC	R	OFC	OFC	PFC	NCX	14	HSB135	40 Y	30.5	6.82	F	AA	Genelogic	adult	40 Y	14866	40	30.5	HSB135	OFC-R	9.2	OFC	R
HSB136	X136.OFC.L.CEL	X136	OFC	L	OFC	OFC	PFC	NCX	13	HSB136	23 Y	10.5	6.36	M	AA	Genelogic	adult	23 Y	8661	23	10.5	HSB136	OFC-L	9.1	OFC	L
HSB136	X136.OFC.R.CEL	X136	OFC	R	OFC	OFC	PFC	NCX	13	HSB136	23 Y	10.5	6.36	M	AA	Genelogic	adult	23 Y	8661	23	10.5	HSB136	OFC-R	9	OFC	R
HSB139	X139.OFC.L.CEL	X139	OFC	L	OFC	OFC	PFC	NCX	8	HSB139	4 PMonth	20	6.7	M	AA	Genelogic	Post	4 PMonth	386	4	20	HSB139	OFC-R	8.8	OFC	L
HSB141	X141.OFC.L.CEL	X141	OFC	L	OFC	OFC	PFC	NCX	11	HSB141	8 Y	30	6.54	M	AA	Genelogic	Post	8 Y	3186	8	30	HSB141	OFC-L	8	OFC	L
HSB142	X142.OFC.L.CEL	X142	OFC	L	OFC	OFC	PFC	NCX	13	HSB142	22 Y	18	6.69	M	CC	Genelogic	adult	22 Y	8296	22	18	HSB142	OFC-L	7.9	OFC	L
HSB142	X142.OFC.R.CEL	X142	OFC	R	OFC	OFC	PFC	NCX	13	HSB142	22 Y	18	6.69	M	CC	Genelogic	adult	22 Y	8296	22	18	HSB142	OFC-R	8.6	OFC	R
HSB143	X143.OFC.L.CEL	X143	OFC	L	OFC	OFC	PFC	NCX	10	HSB143	2 Y	12	6.3	F	CC	Genelogic	Post	2 Y	996	2	12	HSB143	OFC-L	5	OFC	L
HSB143	X143.OFC.R.CEL	X143	OFC	R	OFC	OFC	PFC	NCX	10	HSB143	2 Y	12	6.3	F	CC	Genelogic	Post	2 Y	996	2	12	HSB143	OFC-R	6.8	OFC	R
HSB144	X144.OFC.L.CEL	X144	OFC	L	OFC	OFC	PFC	NCX	14	HSB144	40 Y	28	6.27	M	AA	KECK	adult	40 Y	14866	40	28	HSB144	OFC-L	9.2	OFC	L
HSB144	X144.OFC.R.CEL	X144	OFC	R	OFC	OFC	PFC	NCX	14	HSB144	40 Y	28	6.27	M	AA	KECK	adult	40 Y	14866	40	28	HSB144	OFC-R	9.5	OFC	R
HSB145	X145.OFC.L.CEL	X145	OFC	L	OFC	OFC	PFC	NCX	13	HSB145	36 Y	18	NA	M	CC	KECK	adult	36 Y	13406	36	18	HSB145	OFC-L	8.4	OFC	L
HSB145	X145.OFC.R.CEL	X145	OFC	R	OFC	OFC	PFC	NCX	13	HSB145	36 Y	18	NA	M	CC	KECK	adult	36 Y	13406	36	18	HSB145	OFC-R	8.2	OFC	R
HSB148	X148.OFC.L.CEL	X148	OFC	L	OFC	OFC	PFC	NCX	2	HSB148	9 PCW	1	6.01	M	E	Genelogic	Pre	9 PCW	63	9	1	HSB148	OFC-L	10	OFC	L
HSB148	X148.OFC.R.CEL	X148	OFC	R	OFC	OFC	PFC	NCX	2	HSB148	9 PCW	1	6.01	M	E	Genelogic	Pre	9 PCW	63	9	1	HSB148	OFC-R	10	OFC	R
HSB149	X149.OFC.L.CEL	X149	OFC	L	OFC	OFC	PFC	NCX	4	HSB149	13 PCW	2	6.39	F	E	Genelogic	Pre	13 PCW	91	13	2	HSB149	OFC-L	10	OFC	L
HSB149	X149.OFC.R.CEL	X149	OFC	R	OFC	OFC	PFC	NCX	4	HSB149	13 PCW	2	6.39	F	E	Genelogic	Pre	13 PCW	91	13	2	HSB149	OFC-R	10	OFC	R
HSB150	X150.OFC.L.CEL	X150	OFC	L	OFC	OFC	PFC	NCX	3	HSB150	12 PCW	2.33	6.08	F	A	Genelogic	Pre	12 PCW	84	12	2.33	HSB150	OFC-L	9.3	OFC	L
HSB150	X150.OFC.R.CEL	X150	OFC	R	OFC	OFC	PFC	NCX	3	HSB150	12 PCW	2.33	6.08	F	A	Genelogic	Pre	12 PCW	84	12	2.33	HSB150	OFC-R	9.3	OFC	R
HSB153	X153.OFC.L.CEL	X153	OFC	L	OFC	OFC	PFC	NCX	3	HSB153	12 PCW	3	NA	F	As	Genelogic	Pre	12 PCW	84	12	1~3	HSB153	OFC-L	10	OFC	L
HSB153	X153.OFC.R.CEL	X153	OFC	R	OFC	OFC	PFC	NCX	3	HSB153	12 PCW	3	NA	F	As	Genelogic	Pre	12 PCW	84	12	1~3	HSB153	OFC-R	9.6	OFC	R
HSB154	X154.OFC.R.CEL	X154	OFC	R	OFC	OFC	PFC	NCX	5	HSB154	16 PCW	1	6.44	M	CC	Genelogic	Pre	16 PCW	112	16	1~3	HSB154	OFC-R	9.6	OFC	R
HSB155	X155.OFC.L.CEL	X155	OFC	L	OFC	OFC	PFC	NCX	7	HSB155	35 PCW	13	6.67	F	CC	Genelogic	Pre	35 PCW	245	35	13	HSB155	OFC-L	6.7	OFC	L
HSB155	X155.OFC.R.CEL	X155	OFC	R	OFC	OFC	PFC	NCX	7	HSB155	35 PCW	13	6.67	F	CC	Genelogic	Pre	35 PCW	245	35	13	HSB155	OFC-R	7.2	OFC	R
HSB156	X156.OFC.R.CEL	X156	OFC	R	OFC	OFC	PFC	NCX	15	HSB156	82 Y	16	5.68	F	CC	Genelogic	adult	82 Y	30196	82	16	HSB156	OFC-R	8.9	OFC	R
HSB159	X159.OFC.L.CEL	X159	OFC	L	OFC	OFC	PFC	NCX	6	HSB159	22 PCW	2	6.58	M	CC	Genelogic	Pre	22 PCW	154	22	2	HSB159	OFC-L	10	OFC	L
HSB159	X159.OFC.R.CEL	X159	OFC	R	OFC	OFC	PFC	NCX	6	HSB159	22 PCW	2	6.58	M	CC	Genelogic	Pre	22 PCW	154	22	2	HSB159	OFC-R	9.2	OFC	R
HSB171	X171.OFC.L.CEL	X171	OFC	L	OFC	OFC	PFC	NCX	9	HSB171	10 PMonth	18	5.96	M	AA	Genelogic	Post	10 PMonth	566	10	18	HSB171	OFC-L	9.4	OFC	L
HSB172	X172.OFC.L.CEL	X172	OFC	L	OFC	OFC	PFC	NCX	10	HSB172	3 Y	16	5.69	M	H	Genelogic	Post	3 Y	1361	3	16	HSB172	OFC-L	7.7	OFC	L
HSB174	X174.OFC.L.CEL	X174	OFC	L	OFC	OFC	PFC	NCX	11	HSB174	8 Y	16	6.25	M	AA	Genelogic	Post	8 Y	3186	8	16	HSB174	OFC-L	8.9	OFC	L
HSB175	X175.OFC.L.CEL	X175	OFC	L	OFC	OFC	PFC	NCX	11	HSB175	11 Y	22	6.7	F	AA	Genelogic	Post	11 Y	4281	11	22	HSB175	OFC-L	8.9	OFC	L
HSB178	X178.OFC.L.CEL	X178	OFC	L	OFC	OFC	PFC	NCX	5	HSB178	16 PCW	3	6.84	M		Genelogic	Pre	16 PCW	112	16	1~3	HSB178	OFC-L	9.9	OFC	L
HSB178	X178.OFC.R.CEL	X178	OFC	R	OFC	OFC	PFC	NCX	5	HSB178	16 PCW	3	6.84	M		Genelogic	Pre	16 PCW	112	16	1~3	HSB178	OFC-R	9.8	OFC	R
HSB182	X182.OFC.L.CEL	X182	OFC	L	OFC	OFC	PFC	NCX	14	HSB182	55 Y	13	6.55	M	CC	Genelogic	adult	55 Y	20341	55	13	HSB182	OFC-L	8.7	OFC	L
HSB183	X183.OFC.L.CEL	X183	OFC	L	OFC	OFC	PFC	NCX	14	HSB183	42 Y	19	6.52	M	CC	Genelogic	adult	42 Y	15596	42	19	HSB183	OFC-L	9.1	OFC	L
HSB187	X187.OFC.L.CEL	X187	OFC	L	OFC	OFC	PFC	NCX	13	HSB187	37 Y	10	6.03	F	H	Genelogic	adult	37 Y	13771	37	10	HSB187	OFC-L	9.1	OFC	L
HSB187	X187.OFC.R.CEL	X187	OFC	R	OFC	OFC	PFC	NCX	13	HSB187	37 Y	10	6.03	F	H	Genelogic	adult	37 Y	13771	37	10	HSB187	OFC-R	8.3	OFC	R
HSB194	X194.OFC.L.CEL	X194	OFC	L	OFC	OFC	PFC	NCX	7	HSB194	37 PCW	20	NA	M	CC	Genelogic	Pre	37 PCW	259	37	20	HSB194	OFC-L	8.3	OFC	L
HSB194	X194.OFC.R.CEL	X194	OFC	R	OFC	OFC	PFC	NCX	7	HSB194	37 PCW	20	NA	M	CC	Genelogic	Pre	37 PCW	259	37	20	HSB194	OFC-R	8.9	OFC	R
HSB92	X92.VFC.R.CEL	X92	VFC	R	VFC	VFC	PFC	NCX	6	HSB92	21 PCW	4	6.65	M	H	Genelogic	Pre	21 PCW	147	21	4	HSB92	VFC-R	9.5	VFC	R
HSB96	X96.VFC.L.CEL	X96	VFC	L	VFC	VFC	PFC	NCX	5	HSB96	16 PCW	2	NA	M	H	KECK	Pre	16 PCW	112	16	2	HSB96	VFC-L	9	VFC	L
HSB96	X96.VFC.R.CEL	X96	VFC	R	VFC	VFC	PFC	NCX	5	HSB96	16 PCW	2	NA	M	H	KECK	Pre	16 PCW	112	16	2	HSB96	VFC-R	8.8	VFC	R
HSB97	X97.VFC.L.CEL	X97	VFC	L	VFC	VFC	PFC	NCX	5	HSB97	17 PCW	1	NA	F	CC	KECK	Pre	17 PCW	119	17	1	HSB97	VFC-L	8.5	VFC	L
HSB97	X97.VFC.R.CEL	X97	VFC	R	VFC	VFC	PFC	NCX	5	HSB97	17 PCW	1	NA	F	CC	KECK	Pre	17 PCW	119	17	1	HSB97	VFC-R	8.5	VFC	R
HSB98	X98.VFC.L.CEL	X98	VFC	L	VFC	VFC	PFC	NCX	6	HSB98	19 PCW	2	NA	F	H	KECK	Pre	19 PCW	133	19	2	HSB98	VFC-L	9	VFC	L
HSB98	X98.VFC.R.CEL	X98	VFC	R	VFC	VFC	PFC	NCX	6	HSB98	19 PCW	2	NA	F	H	KECK	Pre	19 PCW	133	19	2	HSB98	VFC-R	8.8	VFC	R
HSB99	X99.VFC.L.CEL	X99	VFC	L	VFC	VFC	PFC	NCX	6	HSB99	21 PCW	2	NA	F	A	KECK	Pre	21 PCW	147	21	2	HSB99	VFC-L	9.4	VFC	L
HSB99	X99.VFC.R.CEL	X99	VFC	R	VFC	VFC	PFC	NCX	6	HSB99	21 PCW	2	NA	F	A	KECK	Pre	21 PCW	147	21	2	HSB99	VFC-R	8.8	VFC	R
HSB100	X100.VFC.L.CEL	X100	VFC	L	VFC	VFC	PFC	NCX	6	HSB100	19 PCW	4	6.56	F	AA	Genelogic	Pre	19 PCW	133	19	4	HSB100	VFC-L	9.9	VFC	L
HSB100	X100.VFC.R.CEL	X100	VFC	R	VFC	VFC	PFC	NCX	6	HSB100	19 PCW	4	6.56	F	AA	Genelogic	Pre	19 PCW	133	19	4	HSB100	VFC-R	9.8	VFC	R
HSB102	X102.VFC.L.CEL	X102	VFC	L	VFC	VFC	PFC	NCX	6	HSB102	21 PCW	13	5.89	F	CC	Genelogic	Pre	21 PCW	147	21	>13	HSB102	VFC-L	9.9	VFC	L
HSB102	X102.VFC.R.CEL	X102	VFC	R	VFC	VFC	PFC	NCX	6	HSB102	21 PCW	13	5.89	F	CC	Genelogic	Pre	21 PCW	147	21	>13	HSB102	VFC-R	10	VFC	R
HSB103	X103.VFC.L.CEL	X103	VFC	L	VFC	VFC	PFC	NCX	4	HSB103	13 PCW	1.5	NA	M	E	Genelogic	Pre	13 PCW	91	13	1.5	HSB103	VFC-L	9.4	VFC	L
HSB103	X103.VFC.R.CEL	X103	VFC	R	VFC	VFC	PFC	NCX	4	HSB103	13 PCW	1.5	NA	M	E	Genelogic	Pre	13 PCW	91	13	1.5	HSB103	VFC-R	9.4	VFC	R
HSB105	X105.VFC.L.CEL	X105	VFC	L	VFC	VFC	PFC	NCX	12	HSB105	18 Y	28	6.21	M	CC	Genelogic	Post	18 Y	6836	18	28	HSB105	VFC-L	7.9	VFC	L
HSB105	X105.VFC.R.CEL	X105	VFC	R	VFC	VFC	PFC	NCX	12	HSB105	18 Y	28	6.21	M	CC	Genelogic	Post	18 Y	6836	18	28	HSB105	VFC-R	7.7	VFC	R
HSB106	X106.VFC.L.CEL	X106	VFC	L	VFC	VFC	PFC	NCX	15	HSB106	64 Y	4	6.31	M	CC	Genelogic	adult	64 Y	23626	64	4	HSB106	VFC-L	8.4	VFC	L
HSB106	X106.VFC.R.CEL	X106	VFC	R	VFC	VFC	PFC	NCX	15	HSB106	64 Y	4	6.31	M	CC	Genelogic	adult	64 Y	23626	64	4	HSB106	VFC-R	7.7	VFC	R
HSB107	X107.VFC.L.CEL	X107	VFC	L	VFC	VFC	PFC	NCX	6	HSB107	21 PCW	20	6.61	F		KECK	Pre	21 PCW	147	21	20	HSB107	VFC-L	9.7	VFC	L
HSB107	X107.VFC.R.CEL	X107	VFC	R	VFC	VFC	PFC	NCX	6	HSB107	21 PCW	20	6.61	F		KECK	Pre	21 PCW	147	21	20	HSB107	VFC-R	8.8	VFC	R
HSB111	X111.VFC.L.CEL	X111	VFC	L	VFC	VFC	PFC	NCX	15	HSB111	70 Y	13	6.63	F	CC	Genelogic	adult	70 Y	25816	70	13	HSB111	VFC-L	9.5	VFC	L
HSB111	X111.VFC.R.CEL	X111	VFC	R	VFC	VFC	PFC	NCX	15	HSB111	70 Y	13	6.63	F	CC	Genelogic	adult	70 Y	25816	70	13	HSB111	VFC-R	8.9	VFC	R
HSB112	X112.VFC.L.CEL	X112	VFC	L	VFC	VFC	PFC	NCX	2	HSB112	8 PCW	5	6.94	M	E	Genelogic	Pre	8 PCW	56	8	5	HSB112	VFC-L	10	VFC	L
HSB112	X112.VFC.R.CEL	X112	VFC	R	VFC	VFC	PFC	NCX	2	HSB112	8 PCW	5	6.94	M	E	Genelogic	Pre	8 PCW	56	8	5	HSB112	VFC-R	10	VFC	R
HSB113	X113.VFC.L.CEL	X113	VFC	L	VFC	VFC	PFC	NCX	3	HSB113	12 PCW	4	6.92	F	A/E	Genelogic	Pre	12 PCW	84	12	4	HSB113	VFC-L	9.4	VFC	L
HSB113	X113.VFC.R.CEL	X113	VFC	R	VFC	VFC	PFC	NCX	3	HSB113	12 PCW	4	6.92	F	A/E	Genelogic	Pre	12 PCW	84	12	4	HSB113	VFC-R	9.4	VFC	R
HSB114	X114.VFC.L.CEL	X114	VFC	L	VFC	VFC	PFC	NCX	4	HSB114	13 PCW	1	NA	M	E	Genelogic	Pre	13 PCW	91	13	1	HSB114	VFC-L	9.6	VFC	L
HSB114	X114.VFC.R.CEL	X114	VFC	R	VFC	VFC	PFC	NCX	4	HSB114	13 PCW	1	NA	M	E	Genelogic	Pre	13 PCW	91	13	1	HSB114	VFC-R	9.7	VFC	R
HSB118	X118.VFC.R.CEL	X118	VFC	R	VFC	VFC	PFC	NCX	10	HSB118	4 Y	20	6.52	M	AA	Genelogic	Post	4 Y	1726	4	20	HSB118	VFC-R	8	VFC	R
HSB119	X119.VFC.L.CEL	X119	VFC	L	VFC	VFC	PFC	NCX	12	HSB119	15 Y	14.5	6.93	M	AA	Genelogic	Post	15 Y	5741	15	14.5	HSB119	VFC-L	9.7	VFC	L
HSB121	X121.VFC.L.CEL	X121	VFC	L	VFC	VFC	PFC	NCX	8	HSB121	4 PMonth	9.5	6.26	M	CC	KECK	Post	4 PMonth	386	4	9.5	HSB121	VFC-L	8.9	VFC	L
HSB121	X121.VFC.R.CEL	X121	VFC	R	VFC	VFC	PFC	NCX	8	HSB121	4 PMonth	9.5	6.26	M	CC	KECK	Post	4 PMonth	386	4	9.5	HSB121	VFC-R	9.4	VFC	R
HSB122	X122.VFC.L.CEL	X122	VFC	L	VFC	VFC	PFC	NCX	9	HSB122	1 Y	18	6.68	F	CC	Genelogic	Post	1 Y	631	1	18	HSB122	VFC-L	9.4	VFC	L
HSB122	X122.VFC.R.CEL	X122	VFC	R	VFC	VFC	PFC	NCX	9	HSB122	1 Y	18	6.68	F	CC	Genelogic	Post	1 Y	631	1	18	HSB122	VFC-R	9.9	VFC	R
HSB123	X123.VFC.L.CEL	X123	VFC	L	VFC	VFC	PFC	NCX	13	HSB123	37 Y	13	6.37	M	AA	Genelogic	adult	37 Y	13771	37	13	HSB123	VFC-L	7.5	VFC	L
HSB123	X123.VFC.R.CEL	X123	VFC	R	VFC	VFC	PFC	NCX	13	HSB123	37 Y	13	6.37	M	AA	Genelogic	adult	37 Y	13771	37	13	HSB123	VFC-R	8.1	VFC	R
HSB124	X124.VFC.L.CEL	X124	VFC	L	VFC	VFC	PFC	NCX	12	HSB124	13 Y	19.5	6.34	F	AA	Genelogic	Post	13 Y	5011	13	19.5	HSB124	VFC-L	9.6	VFC	L
HSB124	X124.VFC.R.CEL	X124	VFC	R	VFC	VFC	PFC	NCX	12	HSB124	13 Y	19.5	6.34	F	AA	Genelogic	Post	13 Y	5011	13	19.5	HSB124	VFC-R	9.4	VFC	R
HSB126	X126.VFC.L.CEL	X126	VFC	L	VFC	VFC	PFC	NCX	13	HSB126	30 Y	9.5	6.92	F	CC	KECK	adult	30 Y	11216	30	9.5	HSB126	VFC-L	8.8	VFC	L
HSB126	X126.VFC.R.CEL	X126	VFC	R	VFC	VFC	PFC	NCX	13	HSB126	30 Y	9.5	6.92	F	CC	KECK	adult	30 Y	11216	30	9.5	HSB126	VFC-R	8.5	VFC	R
HSB127	X127.VFC.L.CEL	X127	VFC	L	VFC	VFC	PFC	NCX	12	HSB127	19 Y	9.5	5.91	F	CC	Genelogic	Post	19 Y	7201	19	9.5	HSB127	VFC-L	9.5	VFC	L
HSB130	X130.VFC.L.CEL	X130	VFC	L	VFC	VFC	PFC	NCX	13	HSB130	21 Y	18	6.81	F	AA	Genelogic	adult	21 Y	7931	21	18	HSB130	VFC-L	8.9	VFC	L
HSB131	X131.VFC.L.CEL	X131	VFC	L	VFC	VFC	PFC	NCX	9	HSB131	6 PMonth	26	6.26	F	CC	Genelogic	Post	6 PMonth	446	6	26	HSB131	VFC-L	7.5	VFC	L
HSB132	X132.VFC.L.CEL	X132	VFC	L	VFC	VFC	PFC	NCX	8	HSB132	4 Pmonth	22	6.6	M	CC	Genelogic	Post	4 Pmonth	386	4	22	HSB132	VFC-L	9.7	VFC	L
HSB132	X132.VFC.R.CEL	X132	VFC	R	VFC	VFC	PFC	NCX	8	HSB132	4 Pmonth	22	6.6	M	CC	Genelogic	Post	4 Pmonth	386	4	22	HSB132	VFC-R	8.5	VFC	R
HSB135	X135.VFC.L.CEL	X135	VFC	L	VFC	VFC	PFC	NCX	14	HSB135	40 Y	30.5	6.82	F	AA	Genelogic	adult	40 Y	14866	40	30.5	HSB135	VFC-L	9.4	VFC	L
HSB135	X135.VFC.R.CEL	X135	VFC	R	VFC	VFC	PFC	NCX	14	HSB135	40 Y	30.5	6.82	F	AA	Genelogic	adult	40 Y	14866	40	30.5	HSB135	VFC-R	9.5	VFC	R
HSB136	X136.VFC.L.CEL	X136	VFC	L	VFC	VFC	PFC	NCX	13	HSB136	23 Y	10.5	6.36	M	AA	Genelogic	adult	23 Y	8661	23	10.5	HSB136	VFC-L	8.6	VFC	L
HSB136	X136.VFC.R.CEL	X136	VFC	R	VFC	VFC	PFC	NCX	13	HSB136	23 Y	10.5	6.36	M	AA	Genelogic	adult	23 Y	8661	23	10.5	HSB136	VFC-R	8.6	VFC	R
HSB139	X139.VFC.L.CEL	X139	VFC	L	VFC	VFC	PFC	NCX	8	HSB139	4 PMonth	20	6.7	M	AA	Genelogic	Post	4 PMonth	386	4	20	HSB139	VFC-R	7.9	VFC	L
HSB141	X141.VFC.L.CEL	X141	VFC	L	VFC	VFC	PFC	NCX	11	HSB141	8 Y	30	6.54	M	AA	Genelogic	Post	8 Y	3186	8	30	HSB141	VFC-L	7.9	VFC	L
HSB142	X142.VFC.L.CEL	X142	VFC	L	VFC	VFC	PFC	NCX	13	HSB142	22 Y	18	6.69	M	CC	Genelogic	adult	22 Y	8296	22	18	HSB142	VFC-L	9	VFC	L
HSB142	X142.VFC.R.CEL	X142	VFC	R	VFC	VFC	PFC	NCX	13	HSB142	22 Y	18	6.69	M	CC	Genelogic	adult	22 Y	8296	22	18	HSB142	VFC-R	8.9	VFC	R
HSB143	X143.VFC.L.CEL	X143	VFC	L	VFC	VFC	PFC	NCX	10	HSB143	2 Y	12	6.3	F	CC	Genelogic	Post	2 Y	996	2	12	HSB143	VFC-L	7.7	VFC	L
HSB143	X143.VFC.R.CEL	X143	VFC	R	VFC	VFC	PFC	NCX	10	HSB143	2 Y	12	6.3	F	CC	Genelogic	Post	2 Y	996	2	12	HSB143	VFC-R	7.5	VFC	R
HSB144	X144.VFC.L.CEL	X144	VFC	L	VFC	VFC	PFC	NCX	14	HSB144	40 Y	28	6.27	M	AA	KECK	adult	40 Y	14866	40	28	HSB144	VFC-L	9	VFC	L
HSB144	X144.VFC.R.CEL	X144	VFC	R	VFC	VFC	PFC	NCX	14	HSB144	40 Y	28	6.27	M	AA	KECK	adult	40 Y	14866	40	28	HSB144	VFC-R	9.7	VFC	R
HSB145	X145.VFC.L.CEL	X145	VFC	L	VFC	VFC	PFC	NCX	13	HSB145	36 Y	18	NA	M	CC	KECK	adult	36 Y	13406	36	18	HSB145	VFC-L	8.3	VFC	L
HSB145	X145.VFC.R.CEL	X145	VFC	R	VFC	VFC	PFC	NCX	13	HSB145	36 Y	18	NA	M	CC	KECK	adult	36 Y	13406	36	18	HSB145	VFC-R	8.1	VFC	R
HSB149	X149.VFC.L.CEL	X149	VFC	L	VFC	VFC	PFC	NCX	4	HSB149	13 PCW	2	6.39	F	E	Genelogic	Pre	13 PCW	91	13	2	HSB149	VFC-L	9.3	VFC	L
HSB149	X149.VFC.R.CEL	X149	VFC	R	VFC	VFC	PFC	NCX	4	HSB149	13 PCW	2	6.39	F	E	Genelogic	Pre	13 PCW	91	13	2	HSB149	VFC-R	9.8	VFC	R
HSB150	X150.VFC.L.CEL	X150	VFC	L	VFC	VFC	PFC	NCX	3	HSB150	12 PCW	2.33	6.08	F	A	Genelogic	Pre	12 PCW	84	12	2.33	HSB150	VFC-L	9.3	VFC	L
HSB150	X150.VFC.R.CEL	X150	VFC	R	VFC	VFC	PFC	NCX	3	HSB150	12 PCW	2.33	6.08	F	A	Genelogic	Pre	12 PCW	84	12	2.33	HSB150	VFC-R	9.4	VFC	R
HSB153	X153.VFC.L.CEL	X153	VFC	L	VFC	VFC	PFC	NCX	3	HSB153	12 PCW	3	NA	F	As	Genelogic	Pre	12 PCW	84	12	1~3	HSB153	VFC-L	10	VFC	L
HSB153	X153.VFC.R.CEL	X153	VFC	R	VFC	VFC	PFC	NCX	3	HSB153	12 PCW	3	NA	F	As	Genelogic	Pre	12 PCW	84	12	1~3	HSB153	VFC-R	10	VFC	R
HSB154	X154.VFC.R.CEL	X154	VFC	R	VFC	VFC	PFC	NCX	5	HSB154	16 PCW	1	6.44	M	CC	Genelogic	Pre	16 PCW	112	16	1~3	HSB154	VFC-R	10	VFC	R
HSB155	X155.VFC.L.CEL	X155	VFC	L	VFC	VFC	PFC	NCX	7	HSB155	35 PCW	13	6.67	F	CC	Genelogic	Pre	35 PCW	245	35	13	HSB155	VFC-L	6.6	VFC	L
HSB155	X155.VFC.R.CEL	X155	VFC	R	VFC	VFC	PFC	NCX	7	HSB155	35 PCW	13	6.67	F	CC	Genelogic	Pre	35 PCW	245	35	13	HSB155	VFC-R	7.5	VFC	R
HSB156	X156.VFC.R.CEL	X156	VFC	R	VFC	VFC	PFC	NCX	15	HSB156	82 Y	16	5.68	F	CC	Genelogic	adult	82 Y	30196	82	16	HSB156	VFC-R	8.2	VFC	R
HSB159	X159.VFC.L.CEL	X159	VFC	L	VFC	VFC	PFC	NCX	6	HSB159	22 PCW	2	6.58	M	CC	Genelogic	Pre	22 PCW	154	22	2	HSB159	VFC-L	10	VFC	L
HSB159	X159.VFC.R.CEL	X159	VFC	R	VFC	VFC	PFC	NCX	6	HSB159	22 PCW	2	6.58	M	CC	Genelogic	Pre	22 PCW	154	22	2	HSB159	VFC-R	9.7	VFC	R
HSB171	X171.VFC.L.CEL	X171	VFC	L	VFC	VFC	PFC	NCX	9	HSB171	10 PMonth	18	5.96	M	AA	Genelogic	Post	10 PMonth	566	10	18	HSB171	VFC-L	8.8	VFC	L
HSB172	X172.VFC.L.CEL	X172	VFC	L	VFC	VFC	PFC	NCX	10	HSB172	3 Y	16	5.69	M	H	Genelogic	Post	3 Y	1361	3	16	HSB172	VFC-L	6.6	VFC	L
HSB173	X173.VFC.L.CEL	X173	VFC	L	VFC	VFC	PFC	NCX	10	HSB173	3 Y	8	6.03	F	CC	Genelogic	Post	3 Y	1361	3	8	HSB173	VFC-L	8	VFC	L
HSB174	X174.VFC.L.CEL	X174	VFC	L	VFC	VFC	PFC	NCX	11	HSB174	8 Y	16	6.25	M	AA	Genelogic	Post	8 Y	3186	8	16	HSB174	VFC-L	9.2	VFC	L
HSB175	X175.VFC.L.CEL	X175	VFC	L	VFC	VFC	PFC	NCX	11	HSB175	11 Y	22	6.7	F	AA	Genelogic	Post	11 Y	4281	11	22	HSB175	VFC-L	9.2	VFC	L
HSB178	X178.VFC.L.CEL	X178	VFC	L	VFC	VFC	PFC	NCX	5	HSB178	16 PCW	3	6.84	M		Genelogic	Pre	16 PCW	112	16	1~3	HSB178	VFC-L	9.7	VFC	L
HSB178	X178.VFC.R.CEL	X178	VFC	R	VFC	VFC	PFC	NCX	5	HSB178	16 PCW	3	6.84	M		Genelogic	Pre	16 PCW	112	16	1~3	HSB178	VFC-R	10	VFC	R
HSB182	X182.VFC.L.CEL	X182	VFC	L	VFC	VFC	PFC	NCX	14	HSB182	55 Y	13	6.55	M	CC	Genelogic	adult	55 Y	20341	55	13	HSB182	VFC-L	8.7	VFC	L
HSB183	X183.VFC.L.CEL	X183	VFC	L	VFC	VFC	PFC	NCX	14	HSB183	42 Y	19	6.52	M	CC	Genelogic	adult	42 Y	15596	42	19	HSB183	VFC-L	9	VFC	L
HSB187	X187.VFC.L.CEL	X187	VFC	L	VFC	VFC	PFC	NCX	13	HSB187	37 Y	10	6.03	F	H	Genelogic	adult	37 Y	13771	37	10	HSB187	VFC-L	8.8	VFC	L
HSB187	X187.VFC.R.CEL	X187	VFC	R	VFC	VFC	PFC	NCX	13	HSB187	37 Y	10	6.03	F	H	Genelogic	adult	37 Y	13771	37	10	HSB187	VFC-R	8.7	VFC	R
HSB194	X194.VFC.L.CEL	X194	VFC	L	VFC	VFC	PFC	NCX	7	HSB194	37 PCW	20	NA	M	CC	Genelogic	Pre	37 PCW	259	37	20	HSB194	VFC-L	8.4	VFC	L
HSB194	X194.VFC.R.CEL	X194	VFC	R	VFC	VFC	PFC	NCX	7	HSB194	37 PCW	20	NA	M	CC	Genelogic	Pre	37 PCW	259	37	20	HSB194	VFC-R	8.9	VFC	R
HSB92	X92.M1C.R.CEL	X92	M1C	R	M1C	MSC	M1C	NCX	6	HSB92	21 PCW	4	6.65	M	H	Genelogic	Pre	21 PCW	147	21	4	HSB92	M1C-R	9.1	M1C	R
HSB100	X100.M1C.L.CEL	X100	M1C	L	M1C	MSC	M1C	NCX	6	HSB100	19 PCW	4	6.56	F	AA	Genelogic	Pre	19 PCW	133	19	4	HSB100	M1C-L	9.8	M1C	L
HSB100	X100.M1C.R.CEL	X100	M1C	R	M1C	MSC	M1C	NCX	6	HSB100	19 PCW	4	6.56	F	AA	Genelogic	Pre	19 PCW	133	19	4	HSB100	M1C-R	9.7	M1C	R
HSB102	X102.M1C.L.CEL	X102	M1C	L	M1C	MSC	M1C	NCX	6	HSB102	21 PCW	13	5.89	F	CC	Genelogic	Pre	21 PCW	147	21	>13	HSB102	M1C-L	7.5	M1C	L
HSB102	X102.M1C.R.CEL	X102	M1C	R	M1C	MSC	M1C	NCX	6	HSB102	21 PCW	13	5.89	F	CC	Genelogic	Pre	21 PCW	147	21	>13	HSB102	M1C-R	9.9	M1C	R
HSB103	X103.M1C.L.CEL	X103	M1C	L	M1C	MSC	M1C	NCX	4	HSB103	13 PCW	1.5	NA	M	E	Genelogic	Pre	13 PCW	91	13	1.5	HSB103	M1C-L	10	M1C	L
HSB103	X103.M1C.R.CEL	X103	M1C	R	M1C	MSC	M1C	NCX	4	HSB103	13 PCW	1.5	NA	M	E	Genelogic	Pre	13 PCW	91	13	1.5	HSB103	M1C-R	10	M1C	R
HSB105	X105.M1C.L.CEL	X105	M1C	L	M1C	MSC	M1C	NCX	12	HSB105	18 Y	28	6.21	M	CC	Genelogic	Post	18 Y	6836	18	28	HSB105	M1C-L	6.9	M1C	L
HSB105	X105.M1C.R.CEL	X105	M1C	R	M1C	MSC	M1C	NCX	12	HSB105	18 Y	28	6.21	M	CC	Genelogic	Post	18 Y	6836	18	28	HSB105	M1C-R	7	M1C	R
HSB106	X106.M1C.L.CEL	X106	M1C	L	M1C	MSC	M1C	NCX	15	HSB106	64 Y	4	6.31	M	CC	Genelogic	adult	64 Y	23626	64	4	HSB106	M1C-L	7.9	M1C	L
HSB106	X106.M1C.R.CEL	X106	M1C	R	M1C	MSC	M1C	NCX	15	HSB106	64 Y	4	6.31	M	CC	Genelogic	adult	64 Y	23626	64	4	HSB106	M1C-R	7.8	M1C	R
HSB107	X107.M1C.L.CEL	X107	M1C	L	M1C	MSC	M1C	NCX	6	HSB107	21 PCW	20	6.61	F		KECK	Pre	21 PCW	147	21	20	HSB107	M1C-L	9.4	M1C	L
HSB107	X107.M1C.R.CEL	X107	M1C	R	M1C	MSC	M1C	NCX	6	HSB107	21 PCW	20	6.61	F		KECK	Pre	21 PCW	147	21	20	HSB107	M1C-R	8.1	M1C	R
HSB111	X111.M1C.L.CEL	X111	M1C	L	M1C	MSC	M1C	NCX	15	HSB111	70 Y	13	6.63	F	CC	Genelogic	adult	70 Y	25816	70	13	HSB111	M1C-L	9.2	M1C	L
HSB111	X111.M1C.R.CEL	X111	M1C	R	M1C	MSC	M1C	NCX	15	HSB111	70 Y	13	6.63	F	CC	Genelogic	adult	70 Y	25816	70	13	HSB111	M1C-R	9.2	M1C	R
HSB113	X113.M1C.L.CEL	X113	M1C	L	M1C	MSC	M1C	NCX	3	HSB113	12 PCW	4	6.92	F	A/E	Genelogic	Pre	12 PCW	84	12	4	HSB113	M1C-L	9.4	M1C	L
HSB113	X113.M1C.R.CEL	X113	M1C	R	M1C	MSC	M1C	NCX	3	HSB113	12 PCW	4	6.92	F	A/E	Genelogic	Pre	12 PCW	84	12	4	HSB113	M1C-R	9.4	M1C	R
HSB114	X114.M1C.L.CEL	X114	M1C	L	M1C	MSC	M1C	NCX	4	HSB114	13 PCW	1	NA	M	E	Genelogic	Pre	13 PCW	91	13	1	HSB114	M1C-L	9.7	M1C	L
HSB114	X114.M1C.R.CEL	X114	M1C	R	M1C	MSC	M1C	NCX	4	HSB114	13 PCW	1	NA	M	E	Genelogic	Pre	13 PCW	91	13	1	HSB114	M1C-R	9.8	M1C	R
HSB118	X118.M1C.R.CEL	X118	M1C	R	M1C	MSC	M1C	NCX	10	HSB118	4 Y	20	6.52	M	AA	Genelogic	Post	4 Y	1726	4	20	HSB118	M1C-R	7.6	M1C	R
HSB119	X119.M1C.L.CEL	X119	M1C	L	M1C	MSC	M1C	NCX	12	HSB119	15 Y	14.5	6.93	M	AA	Genelogic	Post	15 Y	5741	15	14.5	HSB119	M1C-L	9.7	M1C	L
HSB121	X121.M1C.L.CEL	X121	M1C	L	M1C	MSC	M1C	NCX	8	HSB121	4 PMonth	9.5	6.26	M	CC	KECK	Post	4 PMonth	386	4	9.5	HSB121	M1C-L	8.8	M1C	L
HSB121	X121.M1C.R.CEL	X121	M1C	R	M1C	MSC	M1C	NCX	8	HSB121	4 PMonth	9.5	6.26	M	CC	KECK	Post	4 PMonth	386	4	9.5	HSB121	M1C-R	8.6	M1C	R
HSB122	X122.M1C.L.CEL	X122	M1C	L	M1C	MSC	M1C	NCX	9	HSB122	1 Y	18	6.68	F	CC	Genelogic	Post	1 Y	631	1	18	HSB122	M1C-L	9.7	M1C	L
HSB122	X122.M1C.R.CEL	X122	M1C	R	M1C	MSC	M1C	NCX	9	HSB122	1 Y	18	6.68	F	CC	Genelogic	Post	1 Y	631	1	18	HSB122	M1C-R	9.6	M1C	R
HSB123	X123.M1C.L.CEL	X123	M1C	L	M1C	MSC	M1C	NCX	13	HSB123	37 Y	13	6.37	M	AA	Genelogic	adult	37 Y	13771	37	13	HSB123	M1C-L	8	M1C	L
HSB123	X123.M1C.R.CEL	X123	M1C	R	M1C	MSC	M1C	NCX	13	HSB123	37 Y	13	6.37	M	AA	Genelogic	adult	37 Y	13771	37	13	HSB123	M1C-R	8.2	M1C	R
HSB124	X124.M1C.L.CEL	X124	M1C	L	M1C	MSC	M1C	NCX	12	HSB124	13 Y	19.5	6.34	F	AA	Genelogic	Post	13 Y	5011	13	19.5	HSB124	M1C-L	9.2	M1C	L
HSB124	X124.M1C.R.CEL	X124	M1C	R	M1C	MSC	M1C	NCX	12	HSB124	13 Y	19.5	6.34	F	AA	Genelogic	Post	13 Y	5011	13	19.5	HSB124	M1C-R	9.4	M1C	R
HSB126	X126.M1C.L.CEL	X126	M1C	L	M1C	MSC	M1C	NCX	13	HSB126	30 Y	9.5	6.92	F	CC	KECK	adult	30 Y	11216	30	9.5	HSB126	M1C-L	9.2	M1C	L
HSB126	X126.M1C.R.CEL	X126	M1C	R	M1C	MSC	M1C	NCX	13	HSB126	30 Y	9.5	6.92	F	CC	KECK	adult	30 Y	11216	30	9.5	HSB126	M1C-R	8.7	M1C	R
HSB127	X127.M1C.L.CEL	X127	M1C	L	M1C	MSC	M1C	NCX	12	HSB127	19 Y	9.5	5.91	F	CC	Genelogic	Post	19 Y	7201	19	9.5	HSB127	M1C-L	9.3	M1C	L
HSB130	X130.M1C.L.CEL	X130	M1C	L	M1C	MSC	M1C	NCX	13	HSB130	21 Y	18	6.81	F	AA	Genelogic	adult	21 Y	7931	21	18	HSB130	M1C-L	9.3	M1C	L
HSB131	X131.M1C.L.CEL	X131	M1C	L	M1C	MSC	M1C	NCX	9	HSB131	6 PMonth	26	6.26	F	CC	Genelogic	Post	6 PMonth	446	6	26	HSB131	M1C-L	7.5	M1C	L
HSB132	X132.M1C.L.CEL	X132	M1C	L	M1C	MSC	M1C	NCX	8	HSB132	4 Pmonth	22	6.6	M	CC	Genelogic	Post	4 Pmonth	386	4	22	HSB132	M1C-L	8.3	M1C	L
HSB132	X132.M1C.R.CEL	X132	M1C	R	M1C	MSC	M1C	NCX	8	HSB132	4 Pmonth	22	6.6	M	CC	Genelogic	Post	4 Pmonth	386	4	22	HSB132	M1C-R	8.5	M1C	R
HSB135	X135.M1C.L.CEL	X135	M1C	L	M1C	MSC	M1C	NCX	14	HSB135	40 Y	30.5	6.82	F	AA	Genelogic	adult	40 Y	14866	40	30.5	HSB135	M1C-L	8.7	M1C	L
HSB135	X135.M1C.R.CEL	X135	M1C	R	M1C	MSC	M1C	NCX	14	HSB135	40 Y	30.5	6.82	F	AA	Genelogic	adult	40 Y	14866	40	30.5	HSB135	M1C-R	8.6	M1C	R
HSB136	X136.M1C.L.CEL	X136	M1C	L	M1C	MSC	M1C	NCX	13	HSB136	23 Y	10.5	6.36	M	AA	Genelogic	adult	23 Y	8661	23	10.5	HSB136	M1C-L	8.6	M1C	L
HSB136	X136.M1C.R.CEL	X136	M1C	R	M1C	MSC	M1C	NCX	13	HSB136	23 Y	10.5	6.36	M	AA	Genelogic	adult	23 Y	8661	23	10.5	HSB136	M1C-R	8.4	M1C	R
HSB139	X139.M1C.L.CEL	X139	M1C	L	M1C	MSC	M1C	NCX	8	HSB139	4 PMonth	20	6.7	M	AA	Genelogic	Post	4 PMonth	386	4	20	HSB139	M1C-R	7.9	M1C	L
HSB141	X141.M1C.L.CEL	X141	M1C	L	M1C	MSC	M1C	NCX	11	HSB141	8 Y	30	6.54	M	AA	Genelogic	Post	8 Y	3186	8	30	HSB141	M1C-L	8.8	M1C	L
HSB142	X142.M1C.L.CEL	X142	M1C	L	M1C	MSC	M1C	NCX	13	HSB142	22 Y	18	6.69	M	CC	Genelogic	adult	22 Y	8296	22	18	HSB142	M1C-L	8.7	M1C	L
HSB142	X142.M1C.R.CEL	X142	M1C	R	M1C	MSC	M1C	NCX	13	HSB142	22 Y	18	6.69	M	CC	Genelogic	adult	22 Y	8296	22	18	HSB142	M1C-R	9.2	M1C	R
HSB143	X143.M1C.L.CEL	X143	M1C	L	M1C	MSC	M1C	NCX	10	HSB143	2 Y	12	6.3	F	CC	Genelogic	Post	2 Y	996	2	12	HSB143	M1C-L	7.4	M1C	L
HSB143	X143.M1C.R.CEL	X143	M1C	R	M1C	MSC	M1C	NCX	10	HSB143	2 Y	12	6.3	F	CC	Genelogic	Post	2 Y	996	2	12	HSB143	M1C-R	6.4	M1C	R
HSB144	X144.M1C.L.CEL	X144	M1C	L	M1C	MSC	M1C	NCX	14	HSB144	40 Y	28	6.27	M	AA	KECK	adult	40 Y	14866	40	28	HSB144	M1C-L	8.6	M1C	L
HSB144	X144.M1C.R.CEL	X144	M1C	R	M1C	MSC	M1C	NCX	14	HSB144	40 Y	28	6.27	M	AA	KECK	adult	40 Y	14866	40	28	HSB144	M1C-R	9.4	M1C	R
HSB145	X145.M1C.L.CEL	X145	M1C	L	M1C	MSC	M1C	NCX	13	HSB145	36 Y	18	NA	M	CC	KECK	adult	36 Y	13406	36	18	HSB145	M1C-L	7.5	M1C	L
HSB145	X145.M1C.R.CEL	X145	M1C	R	M1C	MSC	M1C	NCX	13	HSB145	36 Y	18	NA	M	CC	KECK	adult	36 Y	13406	36	18	HSB145	M1C-R	8.2	M1C	R
HSB149	X149.M1C.L.CEL	X149	M1C	L	M1C	MSC	M1C	NCX	4	HSB149	13 PCW	2	6.39	F	E	Genelogic	Pre	13 PCW	91	13	2	HSB149	M1C-L	10	M1C	L
HSB149	X149.M1C.R.CEL	X149	M1C	R	M1C	MSC	M1C	NCX	4	HSB149	13 PCW	2	6.39	F	E	Genelogic	Pre	13 PCW	91	13	2	HSB149	M1C-R	10	M1C	R
HSB150	X150.M1C.L.CEL	X150	M1C	L	M1C	MSC	M1C	NCX	3	HSB150	12 PCW	2.33	6.08	F	A	Genelogic	Pre	12 PCW	84	12	2.33	HSB150	M1C-L	9.4	M1C	L
HSB150	X150.M1C.R.CEL	X150	M1C	R	M1C	MSC	M1C	NCX	3	HSB150	12 PCW	2.33	6.08	F	A	Genelogic	Pre	12 PCW	84	12	2.33	HSB150	M1C-R	9.7	M1C	R
HSB153	X153.M1C.L.CEL	X153	M1C	L	M1C	MSC	M1C	NCX	3	HSB153	12 PCW	3	NA	F	As	Genelogic	Pre	12 PCW	84	12	1~3	HSB153	M1C-L	9.9	M1C	L
HSB153	X153.M1C.R.CEL	X153	M1C	R	M1C	MSC	M1C	NCX	3	HSB153	12 PCW	3	NA	F	As	Genelogic	Pre	12 PCW	84	12	1~3	HSB153	M1C-R	10	M1C	R
HSB155	X155.M1C.L.CEL	X155	M1C	L	M1C	MSC	M1C	NCX	7	HSB155	35 PCW	13	6.67	F	CC	Genelogic	Pre	35 PCW	245	35	13	HSB155	M1C-L	6.8	M1C	L
HSB155	X155.M1C.R.CEL	X155	M1C	R	M1C	MSC	M1C	NCX	7	HSB155	35 PCW	13	6.67	F	CC	Genelogic	Pre	35 PCW	245	35	13	HSB155	M1C-R	7	M1C	R
HSB156	X156.M1C.L.CEL	X156	M1C	L	M1C	MSC	M1C	NCX	15	HSB156	82 Y	16	5.68	F	CC	Genelogic	adult	82 Y	30196	82	16	HSB156	M1C-L	8.2	M1C	L
HSB156	X156.M1C.R.CEL	X156	M1C	R	M1C	MSC	M1C	NCX	15	HSB156	82 Y	16	5.68	F	CC	Genelogic	adult	82 Y	30196	82	16	HSB156	M1C-R	8.9	M1C	R
HSB159	X159.M1C.L.CEL	X159	M1C	L	M1C	MSC	M1C	NCX	6	HSB159	22 PCW	2	6.58	M	CC	Genelogic	Pre	22 PCW	154	22	2	HSB159	M1C-L	10	M1C	L
HSB159	X159.M1C.R.CEL	X159	M1C	R	M1C	MSC	M1C	NCX	6	HSB159	22 PCW	2	6.58	M	CC	Genelogic	Pre	22 PCW	154	22	2	HSB159	M1C-R	9.2	M1C	R
HSB172	X172.M1C.L.CEL	X172	M1C	L	M1C	MSC	M1C	NCX	10	HSB172	3 Y	16	5.69	M	H	Genelogic	Post	3 Y	1361	3	16	HSB172	M1C-L	5.9	M1C	L
HSB173	X173.M1C.L.CEL	X173	M1C	L	M1C	MSC	M1C	NCX	10	HSB173	3 Y	8	6.03	F	CC	Genelogic	Post	3 Y	1361	3	8	HSB173	M1C-L	7.7	M1C	L
HSB175	X175.M1C.L.CEL	X175	M1C	L	M1C	MSC	M1C	NCX	11	HSB175	11 Y	22	6.7	F	AA	Genelogic	Post	11 Y	4281	11	22	HSB175	M1C-L	8.8	M1C	L
HSB178	X178.M1C.L.CEL	X178	M1C	L	M1C	MSC	M1C	NCX	5	HSB178	16 PCW	3	6.84	M		Genelogic	Pre	16 PCW	112	16	1~3	HSB178	M1C-L	9.7	M1C	L
HSB178	X178.M1C.R.CEL	X178	M1C	R	M1C	MSC	M1C	NCX	5	HSB178	16 PCW	3	6.84	M		Genelogic	Pre	16 PCW	112	16	1~3	HSB178	M1C-R	9.5	M1C	R
HSB183	X183.M1C.L.CEL	X183	M1C	L	M1C	MSC	M1C	NCX	14	HSB183	42 Y	19	6.52	M	CC	Genelogic	adult	42 Y	15596	42	19	HSB183	M1C-L	9.2	M1C	L
HSB187	X187.M1C.L.CEL	X187	M1C	L	M1C	MSC	M1C	NCX	13	HSB187	37 Y	10	6.03	F	H	Genelogic	adult	37 Y	13771	37	10	HSB187	M1C-L	8.7	M1C	L
HSB187	X187.M1C.R.CEL	X187	M1C	R	M1C	MSC	M1C	NCX	13	HSB187	37 Y	10	6.03	F	H	Genelogic	adult	37 Y	13771	37	10	HSB187	M1C-R	8.1	M1C	R
HSB194	X194.M1C.L.CEL	X194	M1C	L	M1C	MSC	M1C	NCX	7	HSB194	37 PCW	20	NA	M	CC	Genelogic	Pre	37 PCW	259	37	20	HSB194	M1C-L	7.7	M1C	L
HSB194	X194.M1C.R.CEL	X194	M1C	R	M1C	MSC	M1C	NCX	7	HSB194	37 PCW	20	NA	M	CC	Genelogic	Pre	37 PCW	259	37	20	HSB194	M1C-R	8.8	M1C	R
HSB92	X92.S1C.R.CEL	X92	S1C	R	S1C	MSC	S1C	NCX	6	HSB92	21 PCW	4	6.65	M	H	Genelogic	Pre	21 PCW	147	21	4	HSB92	S1C-R	9.7	S1C	R
HSB100	X100.S1C.L.CEL	X100	S1C	L	S1C	MSC	S1C	NCX	6	HSB100	19 PCW	4	6.56	F	AA	Genelogic	Pre	19 PCW	133	19	4	HSB100	S1C-L	9.7	S1C	L
HSB100	X100.S1C.R.CEL	X100	S1C	R	S1C	MSC	S1C	NCX	6	HSB100	19 PCW	4	6.56	F	AA	Genelogic	Pre	19 PCW	133	19	4	HSB100	S1C-R	10	S1C	R
HSB102	X102.S1C.L.CEL	X102	S1C	L	S1C	MSC	S1C	NCX	6	HSB102	21 PCW	13	5.89	F	CC	Genelogic	Pre	21 PCW	147	21	>13	HSB102	S1C-L	9.6	S1C	L
HSB102	X102.S1C.R.CEL	X102	S1C	R	S1C	MSC	S1C	NCX	6	HSB102	21 PCW	13	5.89	F	CC	Genelogic	Pre	21 PCW	147	21	>13	HSB102	S1C-R	9.9	S1C	R
HSB103	X103.S1C.L.CEL	X103	S1C	L	S1C	MSC	S1C	NCX	4	HSB103	13 PCW	1.5	NA	M	E	Genelogic	Pre	13 PCW	91	13	1.5	HSB103	S1C-L	9.8	S1C	L
HSB103	X103.S1C.R.CEL	X103	S1C	R	S1C	MSC	S1C	NCX	4	HSB103	13 PCW	1.5	NA	M	E	Genelogic	Pre	13 PCW	91	13	1.5	HSB103	S1C-R	10	S1C	R
HSB105	X105.S1C.L.CEL	X105	S1C	L	S1C	MSC	S1C	NCX	12	HSB105	18 Y	28	6.21	M	CC	Genelogic	Post	18 Y	6836	18	28	HSB105	S1C-L	7.7	S1C	L
HSB105	X105.S1C.R.CEL	X105	S1C	R	S1C	MSC	S1C	NCX	12	HSB105	18 Y	28	6.21	M	CC	Genelogic	Post	18 Y	6836	18	28	HSB105	S1C-R	7.3	S1C	R
HSB106	X106.S1C.L.CEL	X106	S1C	L	S1C	MSC	S1C	NCX	15	HSB106	64 Y	4	6.31	M	CC	Genelogic	adult	64 Y	23626	64	4	HSB106	S1C-L	7.8	S1C	L
HSB106	X106.S1C.R.CEL	X106	S1C	R	S1C	MSC	S1C	NCX	15	HSB106	64 Y	4	6.31	M	CC	Genelogic	adult	64 Y	23626	64	4	HSB106	S1C-R	8.2	S1C	R
HSB107	X107.S1C.L.CEL	X107	S1C	L	S1C	MSC	S1C	NCX	6	HSB107	21 PCW	20	6.61	F		KECK	Pre	21 PCW	147	21	20	HSB107	S1C-L	8.8	S1C	L
HSB107	X107.S1C.R.CEL	X107	S1C	R	S1C	MSC	S1C	NCX	6	HSB107	21 PCW	20	6.61	F		KECK	Pre	21 PCW	147	21	20	HSB107	S1C-R	8.6	S1C	R
HSB111	X111.S1C.L.CEL	X111	S1C	L	S1C	MSC	S1C	NCX	15	HSB111	70 Y	13	6.63	F	CC	Genelogic	adult	70 Y	25816	70	13	HSB111	S1C-L	9	S1C	L
HSB111	X111.S1C.R.CEL	X111	S1C	R	S1C	MSC	S1C	NCX	15	HSB111	70 Y	13	6.63	F	CC	Genelogic	adult	70 Y	25816	70	13	HSB111	S1C-R	9	S1C	R
HSB113	X113.S1C.L.CEL	X113	S1C	L	S1C	MSC	S1C	NCX	3	HSB113	12 PCW	4	6.92	F	A/E	Genelogic	Pre	12 PCW	84	12	4	HSB113	S1C-L	9.5	S1C	L
HSB113	X113.S1C.R.CEL	X113	S1C	R	S1C	MSC	S1C	NCX	3	HSB113	12 PCW	4	6.92	F	A/E	Genelogic	Pre	12 PCW	84	12	4	HSB113	S1C-R	9.7	S1C	R
HSB114	X114.S1C.L.CEL	X114	S1C	L	S1C	MSC	S1C	NCX	4	HSB114	13 PCW	1	NA	M	E	Genelogic	Pre	13 PCW	91	13	1	HSB114	S1C-L	9.7	S1C	L
HSB114	X114.S1C.R.CEL	X114	S1C	R	S1C	MSC	S1C	NCX	4	HSB114	13 PCW	1	NA	M	E	Genelogic	Pre	13 PCW	91	13	1	HSB114	S1C-R	10	S1C	R
HSB118	X118.S1C.R.CEL	X118	S1C	R	S1C	MSC	S1C	NCX	10	HSB118	4 Y	20	6.52	M	AA	Genelogic	Post	4 Y	1726	4	20	HSB118	S1C-R	8.2	S1C	R
HSB119	X119.S1C.L.CEL	X119	S1C	L	S1C	MSC	S1C	NCX	12	HSB119	15 Y	14.5	6.93	M	AA	Genelogic	Post	15 Y	5741	15	14.5	HSB119	S1C-L	9.7	S1C	L
HSB121	X121.S1C.L.CEL	X121	S1C	L	S1C	MSC	S1C	NCX	8	HSB121	4 PMonth	9.5	6.26	M	CC	KECK	Post	4 PMonth	386	4	9.5	HSB121	S1C-L	8.6	S1C	L
HSB121	X121.S1C.R.CEL	X121	S1C	R	S1C	MSC	S1C	NCX	8	HSB121	4 PMonth	9.5	6.26	M	CC	KECK	Post	4 PMonth	386	4	9.5	HSB121	S1C-R	9.2	S1C	R
HSB122	X122.S1C.L.CEL	X122	S1C	L	S1C	MSC	S1C	NCX	9	HSB122	1 Y	18	6.68	F	CC	Genelogic	Post	1 Y	631	1	18	HSB122	S1C-L	9.8	S1C	L
HSB122	X122.S1C.R.CEL	X122	S1C	R	S1C	MSC	S1C	NCX	9	HSB122	1 Y	18	6.68	F	CC	Genelogic	Post	1 Y	631	1	18	HSB122	S1C-R	10	S1C	R
HSB123	X123.S1C.L.CEL	X123	S1C	L	S1C	MSC	S1C	NCX	13	HSB123	37 Y	13	6.37	M	AA	Genelogic	adult	37 Y	13771	37	13	HSB123	S1C-L	8.6	S1C	L
HSB123	X123.S1C.R.CEL	X123	S1C	R	S1C	MSC	S1C	NCX	13	HSB123	37 Y	13	6.37	M	AA	Genelogic	adult	37 Y	13771	37	13	HSB123	S1C-R	8.4	S1C	R
HSB124	X124.S1C.L.CEL	X124	S1C	L	S1C	MSC	S1C	NCX	12	HSB124	13 Y	19.5	6.34	F	AA	Genelogic	Post	13 Y	5011	13	19.5	HSB124	S1C-L	9.5	S1C	L
HSB124	X124.S1C.R.CEL	X124	S1C	R	S1C	MSC	S1C	NCX	12	HSB124	13 Y	19.5	6.34	F	AA	Genelogic	Post	13 Y	5011	13	19.5	HSB124	S1C-R	9.2	S1C	R
HSB126	X126.S1C.L.CEL	X126	S1C	L	S1C	MSC	S1C	NCX	13	HSB126	30 Y	9.5	6.92	F	CC	KECK	adult	30 Y	11216	30	9.5	HSB126	S1C-L	8.9	S1C	L
HSB126	X126.S1C.R.CEL	X126	S1C	R	S1C	MSC	S1C	NCX	13	HSB126	30 Y	9.5	6.92	F	CC	KECK	adult	30 Y	11216	30	9.5	HSB126	S1C-R	8.5	S1C	R
HSB127	X127.S1C.L.CEL	X127	S1C	L	S1C	MSC	S1C	NCX	12	HSB127	19 Y	9.5	5.91	F	CC	Genelogic	Post	19 Y	7201	19	9.5	HSB127	S1C-L	9.1	S1C	L
HSB130	X130.S1C.L.CEL	X130	S1C	L	S1C	MSC	S1C	NCX	13	HSB130	21 Y	18	6.81	F	AA	Genelogic	adult	21 Y	7931	21	18	HSB130	S1C-L	9.2	S1C	L
HSB131	X131.S1C.L.CEL	X131	S1C	L	S1C	MSC	S1C	NCX	9	HSB131	6 PMonth	26	6.26	F	CC	Genelogic	Post	6 PMonth	446	6	26	HSB131	S1C-L	7.9	S1C	L
HSB132	X132.S1C.L.CEL	X132	S1C	L	S1C	MSC	S1C	NCX	8	HSB132	4 Pmonth	22	6.6	M	CC	Genelogic	Post	4 Pmonth	386	4	22	HSB132	S1C-L	8.7	S1C	L
HSB132	X132.S1C.R.CEL	X132	S1C	R	S1C	MSC	S1C	NCX	8	HSB132	4 Pmonth	22	6.6	M	CC	Genelogic	Post	4 Pmonth	386	4	22	HSB132	S1C-R	7.7	S1C	R
HSB135	X135.S1C.L.CEL	X135	S1C	L	S1C	MSC	S1C	NCX	14	HSB135	40 Y	30.5	6.82	F	AA	Genelogic	adult	40 Y	14866	40	30.5	HSB135	S1C-L	9.4	S1C	L
HSB135	X135.S1C.R.CEL	X135	S1C	R	S1C	MSC	S1C	NCX	14	HSB135	40 Y	30.5	6.82	F	AA	Genelogic	adult	40 Y	14866	40	30.5	HSB135	S1C-R	8.8	S1C	R
HSB136	X136.S1C.L.CEL	X136	S1C	L	S1C	MSC	S1C	NCX	13	HSB136	23 Y	10.5	6.36	M	AA	Genelogic	adult	23 Y	8661	23	10.5	HSB136	S1C-L	8.9	S1C	L
HSB136	X136.S1C.R.CEL	X136	S1C	R	S1C	MSC	S1C	NCX	13	HSB136	23 Y	10.5	6.36	M	AA	Genelogic	adult	23 Y	8661	23	10.5	HSB136	S1C-R	9.1	S1C	R
HSB139	X139.S1C.L.CEL	X139	S1C	L	S1C	MSC	S1C	NCX	8	HSB139	4 PMonth	20	6.7	M	AA	Genelogic	Post	4 PMonth	386	4	20	HSB139	S1C-R	8.7	S1C	L
HSB141	X141.S1C.L.CEL	X141	S1C	L	S1C	MSC	S1C	NCX	11	HSB141	8 Y	30	6.54	M	AA	Genelogic	Post	8 Y	3186	8	30	HSB141	S1C-L	8.6	S1C	L
HSB142	X142.S1C.L.CEL	X142	S1C	L	S1C	MSC	S1C	NCX	13	HSB142	22 Y	18	6.69	M	CC	Genelogic	adult	22 Y	8296	22	18	HSB142	S1C-L	8.4	S1C	L
HSB142	X142.S1C.R.CEL	X142	S1C	R	S1C	MSC	S1C	NCX	13	HSB142	22 Y	18	6.69	M	CC	Genelogic	adult	22 Y	8296	22	18	HSB142	S1C-R	8.4	S1C	R
HSB143	X143.S1C.L.CEL	X143	S1C	L	S1C	MSC	S1C	NCX	10	HSB143	2 Y	12	6.3	F	CC	Genelogic	Post	2 Y	996	2	12	HSB143	S1C-L	7.4	S1C	L
HSB143	X143.S1C.R.CEL	X143	S1C	R	S1C	MSC	S1C	NCX	10	HSB143	2 Y	12	6.3	F	CC	Genelogic	Post	2 Y	996	2	12	HSB143	S1C-R	6.9	S1C	R
HSB144	X144.S1C.L.CEL	X144	S1C	L	S1C	MSC	S1C	NCX	14	HSB144	40 Y	28	6.27	M	AA	KECK	adult	40 Y	14866	40	28	HSB144	S1C-L	9.1	S1C	L
HSB144	X144.S1C.R.CEL	X144	S1C	R	S1C	MSC	S1C	NCX	14	HSB144	40 Y	28	6.27	M	AA	KECK	adult	40 Y	14866	40	28	HSB144	S1C-R	9.8	S1C	R
HSB145	X145.S1C.L.CEL	X145	S1C	L	S1C	MSC	S1C	NCX	13	HSB145	36 Y	18	NA	M	CC	KECK	adult	36 Y	13406	36	18	HSB145	S1C-L	7.8	S1C	L
HSB145	X145.S1C.R.CEL	X145	S1C	R	S1C	MSC	S1C	NCX	13	HSB145	36 Y	18	NA	M	CC	KECK	adult	36 Y	13406	36	18	HSB145	S1C-R	8.4	S1C	R
HSB149	X149.S1C.L.CEL	X149	S1C	L	S1C	MSC	S1C	NCX	4	HSB149	13 PCW	2	6.39	F	E	Genelogic	Pre	13 PCW	91	13	2	HSB149	S1C-L	9.9	S1C	L
HSB149	X149.S1C.R.CEL	X149	S1C	R	S1C	MSC	S1C	NCX	4	HSB149	13 PCW	2	6.39	F	E	Genelogic	Pre	13 PCW	91	13	2	HSB149	S1C-R	10	S1C	R
HSB150	X150.S1C.L.CEL	X150	S1C	L	S1C	MSC	S1C	NCX	3	HSB150	12 PCW	2.33	6.08	F	A	Genelogic	Pre	12 PCW	84	12	2.33	HSB150	S1C-L	9.3	S1C	L
HSB150	X150.S1C.R.CEL	X150	S1C	R	S1C	MSC	S1C	NCX	3	HSB150	12 PCW	2.33	6.08	F	A	Genelogic	Pre	12 PCW	84	12	2.33	HSB150	S1C-R	9.4	S1C	R
HSB153	X153.S1C.L.CEL	X153	S1C	L	S1C	MSC	S1C	NCX	3	HSB153	12 PCW	3	NA	F	As	Genelogic	Pre	12 PCW	84	12	1~3	HSB153	S1C-L	9.9	S1C	L
HSB153	X153.S1C.R.CEL	X153	S1C	R	S1C	MSC	S1C	NCX	3	HSB153	12 PCW	3	NA	F	As	Genelogic	Pre	12 PCW	84	12	1~3	HSB153	S1C-R	10	S1C	R
HSB155	X155.S1C.L.CEL	X155	S1C	L	S1C	MSC	S1C	NCX	7	HSB155	35 PCW	13	6.67	F	CC	Genelogic	Pre	35 PCW	245	35	13	HSB155	S1C-L	6.6	S1C	L
HSB155	X155.S1C.R.CEL	X155	S1C	R	S1C	MSC	S1C	NCX	7	HSB155	35 PCW	13	6.67	F	CC	Genelogic	Pre	35 PCW	245	35	13	HSB155	S1C-R	7.2	S1C	R
HSB156	X156.S1C.L.CEL	X156	S1C	L	S1C	MSC	S1C	NCX	15	HSB156	82 Y	16	5.68	F	CC	Genelogic	adult	82 Y	30196	82	16	HSB156	S1C-L	8.5	S1C	L
HSB156	X156.S1C.R.CEL	X156	S1C	R	S1C	MSC	S1C	NCX	15	HSB156	82 Y	16	5.68	F	CC	Genelogic	adult	82 Y	30196	82	16	HSB156	S1C-R	8.4	S1C	R
HSB159	X159.S1C.L.CEL	X159	S1C	L	S1C	MSC	S1C	NCX	6	HSB159	22 PCW	2	6.58	M	CC	Genelogic	Pre	22 PCW	154	22	2	HSB159	S1C-L	10	S1C	L
HSB171	X171.S1C.L.CEL	X171	S1C	L	S1C	MSC	S1C	NCX	9	HSB171	10 PMonth	18	5.96	M	AA	Genelogic	Post	10 PMonth	566	10	18	HSB171	S1C-L	8.6	S1C	L
HSB172	X172.S1C.L.CEL	X172	S1C	L	S1C	MSC	S1C	NCX	10	HSB172	3 Y	16	5.69	M	H	Genelogic	Post	3 Y	1361	3	16	HSB172	S1C-L	6.1	S1C	L
HSB173	X173.S1C.L.CEL	X173	S1C	L	S1C	MSC	S1C	NCX	10	HSB173	3 Y	8	6.03	F	CC	Genelogic	Post	3 Y	1361	3	8	HSB173	S1C-L	7.7	S1C	L
HSB175	X175.S1C.L.CEL	X175	S1C	L	S1C	MSC	S1C	NCX	11	HSB175	11 Y	22	6.7	F	AA	Genelogic	Post	11 Y	4281	11	22	HSB175	S1C-L	8.8	S1C	L
HSB178	X178.S1C.L.CEL	X178	S1C	L	S1C	MSC	S1C	NCX	5	HSB178	16 PCW	3	6.84	M		Genelogic	Pre	16 PCW	112	16	1~3	HSB178	S1C-L	9.7	S1C	L
HSB178	X178.S1C.R.CEL	X178	S1C	R	S1C	MSC	S1C	NCX	5	HSB178	16 PCW	3	6.84	M		Genelogic	Pre	16 PCW	112	16	1~3	HSB178	S1C-R	9.8	S1C	R
HSB183	X183.S1C.L.CEL	X183	S1C	L	S1C	MSC	S1C	NCX	14	HSB183	42 Y	19	6.52	M	CC	Genelogic	adult	42 Y	15596	42	19	HSB183	S1C-L	9.3	S1C	L
HSB187	X187.S1C.L.CEL	X187	S1C	L	S1C	MSC	S1C	NCX	13	HSB187	37 Y	10	6.03	F	H	Genelogic	adult	37 Y	13771	37	10	HSB187	S1C-L	8.9	S1C	L
HSB187	X187.S1C.R.CEL	X187	S1C	R	S1C	MSC	S1C	NCX	13	HSB187	37 Y	10	6.03	F	H	Genelogic	adult	37 Y	13771	37	10	HSB187	S1C-R	8.3	S1C	R
HSB194	X194.S1C.L.CEL	X194	S1C	L	S1C	MSC	S1C	NCX	7	HSB194	37 PCW	20	NA	M	CC	Genelogic	Pre	37 PCW	259	37	20	HSB194	S1C-L	7.4	S1C	L
HSB194	X194.S1C.R.CEL	X194	S1C	R	S1C	MSC	S1C	NCX	7	HSB194	37 PCW	20	NA	M	CC	Genelogic	Pre	37 PCW	259	37	20	HSB194	S1C-R	8.2	S1C	R
HSB92	X92.IPC.R.CEL	X92	IPC	R	IPC	IPC	IPC	NCX	6	HSB92	21 PCW	4	6.65	M	H	Genelogic	Pre	21 PCW	147	21	4	HSB92	IPC-R	8	IPC	R
HSB96	X96.IPC.L.CEL	X96	IPC	L	IPC	IPC	IPC	NCX	5	HSB96	16 PCW	2	NA	M	H	KECK	Pre	16 PCW	112	16	2	HSB96	IPC-L	8.9	IPC	L
HSB96	X96.IPC.R.CEL	X96	IPC	R	IPC	IPC	IPC	NCX	5	HSB96	16 PCW	2	NA	M	H	KECK	Pre	16 PCW	112	16	2	HSB96	IPC-R	9	IPC	R
HSB97	X97.IPC.L.CEL	X97	IPC	L	IPC	IPC	IPC	NCX	5	HSB97	17 PCW	1	NA	F	CC	KECK	Pre	17 PCW	119	17	1	HSB97	IPC-L	9.3	IPC	L
HSB97	X97.IPC.R.CEL	X97	IPC	R	IPC	IPC	IPC	NCX	5	HSB97	17 PCW	1	NA	F	CC	KECK	Pre	17 PCW	119	17	1	HSB97	IPC-R	8.8	IPC	R
HSB98	X98.IPC.L.CEL	X98	IPC	L	IPC	IPC	IPC	NCX	6	HSB98	19 PCW	2	NA	F	H	KECK	Pre	19 PCW	133	19	2	HSB98	IPC-L	8.9	IPC	L
HSB98	X98.IPC.R.CEL	X98	IPC	R	IPC	IPC	IPC	NCX	6	HSB98	19 PCW	2	NA	F	H	KECK	Pre	19 PCW	133	19	2	HSB98	IPC-R	9	IPC	R
HSB99	X99.IPC.L.CEL	X99	IPC	L	IPC	IPC	IPC	NCX	6	HSB99	21 PCW	2	NA	F	A	KECK	Pre	21 PCW	147	21	2	HSB99	IPC-L	8.4	IPC	L
HSB99	X99.IPC.R.CEL	X99	IPC	R	IPC	IPC	IPC	NCX	6	HSB99	21 PCW	2	NA	F	A	KECK	Pre	21 PCW	147	21	2	HSB99	IPC-R	8.7	IPC	R
HSB100	X100.IPC.L.CEL	X100	IPC	L	IPC	IPC	IPC	NCX	6	HSB100	19 PCW	4	6.56	F	AA	Genelogic	Pre	19 PCW	133	19	4	HSB100	IPC-L	10	IPC	L
HSB100	X100.IPC.R.CEL	X100	IPC	R	IPC	IPC	IPC	NCX	6	HSB100	19 PCW	4	6.56	F	AA	Genelogic	Pre	19 PCW	133	19	4	HSB100	IPC-R	9.9	IPC	R
HSB102	X102.IPC.L.CEL	X102	IPC	L	IPC	IPC	IPC	NCX	6	HSB102	21 PCW	13	5.89	F	CC	Genelogic	Pre	21 PCW	147	21	>13	HSB102	IPC-L	9.7	IPC	L
HSB102	X102.IPC.R.CEL	X102	IPC	R	IPC	IPC	IPC	NCX	6	HSB102	21 PCW	13	5.89	F	CC	Genelogic	Pre	21 PCW	147	21	>13	HSB102	IPC-R	10	IPC	R
HSB103	X103.IPC.L.CEL	X103	IPC	L	IPC	IPC	IPC	NCX	4	HSB103	13 PCW	1.5	NA	M	E	Genelogic	Pre	13 PCW	91	13	1.5	HSB103	IPC-L	9.9	IPC	L
HSB103	X103.IPC.R.CEL	X103	IPC	R	IPC	IPC	IPC	NCX	4	HSB103	13 PCW	1.5	NA	M	E	Genelogic	Pre	13 PCW	91	13	1.5	HSB103	IPC-R	10	IPC	R
HSB105	X105.IPC.L.CEL	X105	IPC	L	IPC	IPC	IPC	NCX	12	HSB105	18 Y	28	6.21	M	CC	Genelogic	Post	18 Y	6836	18	28	HSB105	IPC-L	8	IPC	L
HSB105	X105.IPC.R.CEL	X105	IPC	R	IPC	IPC	IPC	NCX	12	HSB105	18 Y	28	6.21	M	CC	Genelogic	Post	18 Y	6836	18	28	HSB105	IPC-R	8.7	IPC	R
HSB106	X106.IPC.L.CEL	X106	IPC	L	IPC	IPC	IPC	NCX	15	HSB106	64 Y	4	6.31	M	CC	Genelogic	adult	64 Y	23626	64	4	HSB106	IPC-L	8.1	IPC	L
HSB106	X106.IPC.R.CEL	X106	IPC	R	IPC	IPC	IPC	NCX	15	HSB106	64 Y	4	6.31	M	CC	Genelogic	adult	64 Y	23626	64	4	HSB106	IPC-R	8.2	IPC	R
HSB107	X107.IPC.L.CEL	X107	IPC	L	IPC	IPC	IPC	NCX	6	HSB107	21 PCW	20	6.61	F		KECK	Pre	21 PCW	147	21	20	HSB107	IPC-L	8.1	IPC	L
HSB107	X107.IPC.R.CEL	X107	IPC	R	IPC	IPC	IPC	NCX	6	HSB107	21 PCW	20	6.61	F		KECK	Pre	21 PCW	147	21	20	HSB107	IPC-R	8.7	IPC	R
HSB111	X111.IPC.L.CEL	X111	IPC	L	IPC	IPC	IPC	NCX	15	HSB111	70 Y	13	6.63	F	CC	Genelogic	adult	70 Y	25816	70	13	HSB111	IPC-L	9.2	IPC	L
HSB111	X111.IPC.R.CEL	X111	IPC	R	IPC	IPC	IPC	NCX	15	HSB111	70 Y	13	6.63	F	CC	Genelogic	adult	70 Y	25816	70	13	HSB111	IPC-R	9.2	IPC	R
HSB113	X113.IPC.L.CEL	X113	IPC	L	IPC	IPC	IPC	NCX	3	HSB113	12 PCW	4	6.92	F	A/E	Genelogic	Pre	12 PCW	84	12	4	HSB113	IPC-L	9.4	IPC	L
HSB113	X113.IPC.R.CEL	X113	IPC	R	IPC	IPC	IPC	NCX	3	HSB113	12 PCW	4	6.92	F	A/E	Genelogic	Pre	12 PCW	84	12	4	HSB113	IPC-R	9.4	IPC	R
HSB114	X114.IPC.L.CEL	X114	IPC	L	IPC	IPC	IPC	NCX	4	HSB114	13 PCW	1	NA	M	E	Genelogic	Pre	13 PCW	91	13	1	HSB114	IPC-L	9.8	IPC	L
HSB114	X114.IPC.R.CEL	X114	IPC	R	IPC	IPC	IPC	NCX	4	HSB114	13 PCW	1	NA	M	E	Genelogic	Pre	13 PCW	91	13	1	HSB114	IPC-R	10	IPC	R
HSB118	X118.IPC.R.CEL	X118	IPC	R	IPC	IPC	IPC	NCX	10	HSB118	4 Y	20	6.52	M	AA	Genelogic	Post	4 Y	1726	4	20	HSB118	IPC-R	8.1	IPC	R
HSB119	X119.IPC.L.CEL	X119	IPC	L	IPC	IPC	IPC	NCX	12	HSB119	15 Y	14.5	6.93	M	AA	Genelogic	Post	15 Y	5741	15	14.5	HSB119	IPC-L	9.8	IPC	L
HSB121	X121.IPC.L.CEL	X121	IPC	L	IPC	IPC	IPC	NCX	8	HSB121	4 PMonth	9.5	6.26	M	CC	KECK	Post	4 PMonth	386	4	9.5	HSB121	IPC-L	8.4	IPC	L
HSB121	X121.IPC.R.CEL	X121	IPC	R	IPC	IPC	IPC	NCX	8	HSB121	4 PMonth	9.5	6.26	M	CC	KECK	Post	4 PMonth	386	4	9.5	HSB121	IPC-R	8.9	IPC	R
HSB122	X122.IPC.L.CEL	X122	IPC	L	IPC	IPC	IPC	NCX	9	HSB122	1 Y	18	6.68	F	CC	Genelogic	Post	1 Y	631	1	18	HSB122	IPC-L	9.8	IPC	L
HSB122	X122.IPC.R.CEL	X122	IPC	R	IPC	IPC	IPC	NCX	9	HSB122	1 Y	18	6.68	F	CC	Genelogic	Post	1 Y	631	1	18	HSB122	IPC-R	9.6	IPC	R
HSB123	X123.IPC.L.CEL	X123	IPC	L	IPC	IPC	IPC	NCX	13	HSB123	37 Y	13	6.37	M	AA	Genelogic	adult	37 Y	13771	37	13	HSB123	IPC-L	8.5	IPC	L
HSB123	X123.IPC.R.CEL	X123	IPC	R	IPC	IPC	IPC	NCX	13	HSB123	37 Y	13	6.37	M	AA	Genelogic	adult	37 Y	13771	37	13	HSB123	IPC-R	8.8	IPC	R
HSB124	X124.IPC.L.CEL	X124	IPC	L	IPC	IPC	IPC	NCX	12	HSB124	13 Y	19.5	6.34	F	AA	Genelogic	Post	13 Y	5011	13	19.5	HSB124	IPC-L	9	IPC	L
HSB124	X124.IPC.R.CEL	X124	IPC	R	IPC	IPC	IPC	NCX	12	HSB124	13 Y	19.5	6.34	F	AA	Genelogic	Post	13 Y	5011	13	19.5	HSB124	IPC-R	9.5	IPC	R
HSB126	X126.IPC.L.CEL	X126	IPC	L	IPC	IPC	IPC	NCX	13	HSB126	30 Y	9.5	6.92	F	CC	KECK	adult	30 Y	11216	30	9.5	HSB126	IPC-L	8.7	IPC	L
HSB126	X126.IPC.R.CEL	X126	IPC	R	IPC	IPC	IPC	NCX	13	HSB126	30 Y	9.5	6.92	F	CC	KECK	adult	30 Y	11216	30	9.5	HSB126	IPC-R	8.5	IPC	R
HSB127	X127.IPC.L.CEL	X127	IPC	L	IPC	IPC	IPC	NCX	12	HSB127	19 Y	9.5	5.91	F	CC	Genelogic	Post	19 Y	7201	19	9.5	HSB127	IPC-L	9.6	IPC	L
HSB130	X130.IPC.L.CEL	X130	IPC	L	IPC	IPC	IPC	NCX	13	HSB130	21 Y	18	6.81	F	AA	Genelogic	adult	21 Y	7931	21	18	HSB130	IPC-L	9.2	IPC	L
HSB131	X131.IPC.L.CEL	X131	IPC	L	IPC	IPC	IPC	NCX	9	HSB131	6 PMonth	26	6.26	F	CC	Genelogic	Post	6 PMonth	446	6	26	HSB131	IPC-L	7.8	IPC	L
HSB132	X132.IPC.L.CEL	X132	IPC	L	IPC	IPC	IPC	NCX	8	HSB132	4 Pmonth	22	6.6	M	CC	Genelogic	Post	4 Pmonth	386	4	22	HSB132	IPC-L	8.2	IPC	L
HSB132	X132.IPC.R.CEL	X132	IPC	R	IPC	IPC	IPC	NCX	8	HSB132	4 Pmonth	22	6.6	M	CC	Genelogic	Post	4 Pmonth	386	4	22	HSB132	IPC-R	8.3	IPC	R
HSB133	X133.IPC.L.CEL	X133	IPC	L	IPC	IPC	IPC	NCX	13	HSB133	27 Y	21	6.41	F	AA	Genelogic	adult	27 Y	10121	27	21	HSB133	IPC-L	8.5	IPC	L
HSB135	X135.IPC.L.CEL	X135	IPC	L	IPC	IPC	IPC	NCX	14	HSB135	40 Y	30.5	6.82	F	AA	Genelogic	adult	40 Y	14866	40	30.5	HSB135	IPC-L	8.8	IPC	L
HSB135	X135.IPC.R.CEL	X135	IPC	R	IPC	IPC	IPC	NCX	14	HSB135	40 Y	30.5	6.82	F	AA	Genelogic	adult	40 Y	14866	40	30.5	HSB135	IPC-R	9.2	IPC	R
HSB136	X136.IPC.L.CEL	X136	IPC	L	IPC	IPC	IPC	NCX	13	HSB136	23 Y	10.5	6.36	M	AA	Genelogic	adult	23 Y	8661	23	10.5	HSB136	IPC-L	9.3	IPC	L
HSB136	X136.IPC.R.CEL	X136	IPC	R	IPC	IPC	IPC	NCX	13	HSB136	23 Y	10.5	6.36	M	AA	Genelogic	adult	23 Y	8661	23	10.5	HSB136	IPC-R	9.1	IPC	R
HSB139	X139.IPC.L.CEL	X139	IPC	L	IPC	IPC	IPC	NCX	8	HSB139	4 PMonth	20	6.7	M	AA	Genelogic	Post	4 PMonth	386	4	20	HSB139	IPC-R	9.6	IPC	L
HSB141	X141.IPC.L.CEL	X141	IPC	L	IPC	IPC	IPC	NCX	11	HSB141	8 Y	30	6.54	M	AA	Genelogic	Post	8 Y	3186	8	30	HSB141	IPC-L	8.3	IPC	L
HSB142	X142.IPC.L.CEL	X142	IPC	L	IPC	IPC	IPC	NCX	13	HSB142	22 Y	18	6.69	M	CC	Genelogic	adult	22 Y	8296	22	18	HSB142	IPC-L	8.5	IPC	L
HSB142	X142.IPC.R.CEL	X142	IPC	R	IPC	IPC	IPC	NCX	13	HSB142	22 Y	18	6.69	M	CC	Genelogic	adult	22 Y	8296	22	18	HSB142	IPC-R	8.5	IPC	R
HSB143	X143.IPC.L.CEL	X143	IPC	L	IPC	IPC	IPC	NCX	10	HSB143	2 Y	12	6.3	F	CC	Genelogic	Post	2 Y	996	2	12	HSB143	IPC-L	7.4	IPC	L
HSB143	X143.IPC.R.CEL	X143	IPC	R	IPC	IPC	IPC	NCX	10	HSB143	2 Y	12	6.3	F	CC	Genelogic	Post	2 Y	996	2	12	HSB143	IPC-R	5.6	IPC	R
HSB144	X144.IPC.L.CEL	X144	IPC	L	IPC	IPC	IPC	NCX	14	HSB144	40 Y	28	6.27	M	AA	KECK	adult	40 Y	14866	40	28	HSB144	IPC-L	8.5	IPC	L
HSB144	X144.IPC.R.CEL	X144	IPC	R	IPC	IPC	IPC	NCX	14	HSB144	40 Y	28	6.27	M	AA	KECK	adult	40 Y	14866	40	28	HSB144	IPC-R	8.9	IPC	R
HSB145	X145.IPC.L.CEL	X145	IPC	L	IPC	IPC	IPC	NCX	13	HSB145	36 Y	18	NA	M	CC	KECK	adult	36 Y	13406	36	18	HSB145	IPC-L	8.1	IPC	L
HSB145	X145.IPC.R.CEL	X145	IPC	R	IPC	IPC	IPC	NCX	13	HSB145	36 Y	18	NA	M	CC	KECK	adult	36 Y	13406	36	18	HSB145	IPC-R	8.8	IPC	R
HSB149	X149.IPC.L.CEL	X149	IPC	L	IPC	IPC	IPC	NCX	4	HSB149	13 PCW	2	6.39	F	E	Genelogic	Pre	13 PCW	91	13	2	HSB149	IPC-L	9.7	IPC	L
HSB149	X149.IPC.R.CEL	X149	IPC	R	IPC	IPC	IPC	NCX	4	HSB149	13 PCW	2	6.39	F	E	Genelogic	Pre	13 PCW	91	13	2	HSB149	IPC-R	10	IPC	R
HSB150	X150.IPC.L.CEL	X150	IPC	L	IPC	IPC	IPC	NCX	3	HSB150	12 PCW	2.33	6.08	F	A	Genelogic	Pre	12 PCW	84	12	2.33	HSB150	IPC-L	9.2	IPC	L
HSB150	X150.IPC.R.CEL	X150	IPC	R	IPC	IPC	IPC	NCX	3	HSB150	12 PCW	2.33	6.08	F	A	Genelogic	Pre	12 PCW	84	12	2.33	HSB150	IPC-R	9.4	IPC	R
HSB153	X153.IPC.L.CEL	X153	IPC	L	IPC	IPC	IPC	NCX	3	HSB153	12 PCW	3	NA	F	As	Genelogic	Pre	12 PCW	84	12	1~3	HSB153	IPC-L	9.8	IPC	L
HSB153	X153.IPC.R.CEL	X153	IPC	R	IPC	IPC	IPC	NCX	3	HSB153	12 PCW	3	NA	F	As	Genelogic	Pre	12 PCW	84	12	1~3	HSB153	IPC-R	10	IPC	R
HSB154	X154.IPC.R.CEL	X154	IPC	R	IPC	IPC	IPC	NCX	5	HSB154	16 PCW	1	6.44	M	CC	Genelogic	Pre	16 PCW	112	16	1~3	HSB154	IPC-R	10	IPC	R
HSB155	X155.IPC.L.CEL	X155	IPC	L	IPC	IPC	IPC	NCX	7	HSB155	35 PCW	13	6.67	F	CC	Genelogic	Pre	35 PCW	245	35	13	HSB155	IPC-L	6.9	IPC	L
HSB155	X155.IPC.R.CEL	X155	IPC	R	IPC	IPC	IPC	NCX	7	HSB155	35 PCW	13	6.67	F	CC	Genelogic	Pre	35 PCW	245	35	13	HSB155	IPC-R	7.2	IPC	R
HSB156	X156.IPC.L.CEL	X156	IPC	L	IPC	IPC	IPC	NCX	15	HSB156	82 Y	16	5.68	F	CC	Genelogic	adult	82 Y	30196	82	16	HSB156	IPC-L	7.9	IPC	L
HSB156	X156.IPC.R.CEL	X156	IPC	R	IPC	IPC	IPC	NCX	15	HSB156	82 Y	16	5.68	F	CC	Genelogic	adult	82 Y	30196	82	16	HSB156	IPC-R	7.5	IPC	R
HSB159	X159.IPC.L.CEL	X159	IPC	L	IPC	IPC	IPC	NCX	6	HSB159	22 PCW	2	6.58	M	CC	Genelogic	Pre	22 PCW	154	22	2	HSB159	IPC-L	10	IPC	L
HSB159	X159.IPC.R.CEL	X159	IPC	R	IPC	IPC	IPC	NCX	6	HSB159	22 PCW	2	6.58	M	CC	Genelogic	Pre	22 PCW	154	22	2	HSB159	IPC-R	9.4	IPC	R
HSB171	X171.IPC.L.CEL	X171	IPC	L	IPC	IPC	IPC	NCX	9	HSB171	10 PMonth	18	5.96	M	AA	Genelogic	Post	10 PMonth	566	10	18	HSB171	IPC-L	9	IPC	L
HSB172	X172.IPC.L.CEL	X172	IPC	L	IPC	IPC	IPC	NCX	10	HSB172	3 Y	16	5.69	M	H	Genelogic	Post	3 Y	1361	3	16	HSB172	IPC-L	6.6	IPC	L
HSB173	X173.IPC.L.CEL	X173	IPC	L	IPC	IPC	IPC	NCX	10	HSB173	3 Y	8	6.03	F	CC	Genelogic	Post	3 Y	1361	3	8	HSB173	IPC-L	7.8	IPC	L
HSB174	X174.IPC.L.CEL	X174	IPC	L	IPC	IPC	IPC	NCX	11	HSB174	8 Y	16	6.25	M	AA	Genelogic	Post	8 Y	3186	8	16	HSB174	IPC-L	8.1	IPC	L
HSB175	X175.IPC.L.CEL	X175	IPC	L	IPC	IPC	IPC	NCX	11	HSB175	11 Y	22	6.7	F	AA	Genelogic	Post	11 Y	4281	11	22	HSB175	IPC-L	8.4	IPC	L
HSB178	X178.IPC.L.CEL	X178	IPC	L	IPC	IPC	IPC	NCX	5	HSB178	16 PCW	3	6.84	M		Genelogic	Pre	16 PCW	112	16	1~3	HSB178	IPC-L	9.6	IPC	L
HSB178	X178.IPC.R.CEL	X178	IPC	R	IPC	IPC	IPC	NCX	5	HSB178	16 PCW	3	6.84	M		Genelogic	Pre	16 PCW	112	16	1~3	HSB178	IPC-R	9.6	IPC	R
HSB182	X182.IPC.L.CEL	X182	IPC	L	IPC	IPC	IPC	NCX	14	HSB182	55 Y	13	6.55	M	CC	Genelogic	adult	55 Y	20341	55	13	HSB182	IPC-L	8	IPC	L
HSB183	X183.IPC.L.CEL	X183	IPC	L	IPC	IPC	IPC	NCX	14	HSB183	42 Y	19	6.52	M	CC	Genelogic	adult	42 Y	15596	42	19	HSB183	IPC-L	8.8	IPC	L
HSB187	X187.IPC.L.CEL	X187	IPC	L	IPC	IPC	IPC	NCX	13	HSB187	37 Y	10	6.03	F	H	Genelogic	adult	37 Y	13771	37	10	HSB187	IPC-L	8.6	IPC	L
HSB187	X187.IPC.R.CEL	X187	IPC	R	IPC	IPC	IPC	NCX	13	HSB187	37 Y	10	6.03	F	H	Genelogic	adult	37 Y	13771	37	10	HSB187	IPC-R	7.4	IPC	R
HSB194	X194.IPC.L.CEL	X194	IPC	L	IPC	IPC	IPC	NCX	7	HSB194	37 PCW	20	NA	M	CC	Genelogic	Pre	37 PCW	259	37	20	HSB194	IPC-L	8.4	IPC	L
HSB194	X194.IPC.R.CEL	X194	IPC	R	IPC	IPC	IPC	NCX	7	HSB194	37 PCW	20	NA	M	CC	Genelogic	Pre	37 PCW	259	37	20	HSB194	IPC-R	8.8	IPC	R
HSB92	X92.A1C.R.CEL	X92	A1C	R	A1C	A1C	A1C	NCX	6	HSB92	21 PCW	4	6.65	M	H	Genelogic	Pre	21 PCW	147	21	4	HSB92	A1C-R	9.1	A1C	R
HSB96	X96.A1C.L.CEL	X96	A1C	L	A1C	A1C	A1C	NCX	5	HSB96	16 PCW	2	NA	M	H	KECK	Pre	16 PCW	112	16	2	HSB96	A1C-L	8.6	A1C	L
HSB96	X96.A1C.R.CEL	X96	A1C	R	A1C	A1C	A1C	NCX	5	HSB96	16 PCW	2	NA	M	H	KECK	Pre	16 PCW	112	16	2	HSB96	A1C-R	9.2	A1C	R
HSB97	X97.A1C.L.CEL	X97	A1C	L	A1C	A1C	A1C	NCX	5	HSB97	17 PCW	1	NA	F	CC	KECK	Pre	17 PCW	119	17	1	HSB97	A1C-L	9.3	A1C	L
HSB97	X97.A1C.R.CEL	X97	A1C	R	A1C	A1C	A1C	NCX	5	HSB97	17 PCW	1	NA	F	CC	KECK	Pre	17 PCW	119	17	1	HSB97	A1C-R	8.8	A1C	R
HSB98	X98.A1C.L.CEL	X98	A1C	L	A1C	A1C	A1C	NCX	6	HSB98	19 PCW	2	NA	F	H	KECK	Pre	19 PCW	133	19	2	HSB98	A1C-L	8.6	A1C	L
HSB98	X98.A1C.R.CEL	X98	A1C	R	A1C	A1C	A1C	NCX	6	HSB98	19 PCW	2	NA	F	H	KECK	Pre	19 PCW	133	19	2	HSB98	A1C-R	8.9	A1C	R
HSB99	X99.A1C.L.CEL	X99	A1C	L	A1C	A1C	A1C	NCX	6	HSB99	21 PCW	2	NA	F	A	KECK	Pre	21 PCW	147	21	2	HSB99	A1C-L	8	A1C	L
HSB99	X99.A1C.R.CEL	X99	A1C	R	A1C	A1C	A1C	NCX	6	HSB99	21 PCW	2	NA	F	A	KECK	Pre	21 PCW	147	21	2	HSB99	A1C-R	8.3	A1C	R
HSB100	X100.A1C.L.CEL	X100	A1C	L	A1C	A1C	A1C	NCX	6	HSB100	19 PCW	4	6.56	F	AA	Genelogic	Pre	19 PCW	133	19	4	HSB100	A1C-L	9.9	A1C	L
HSB100	X100.A1C.R.CEL	X100	A1C	R	A1C	A1C	A1C	NCX	6	HSB100	19 PCW	4	6.56	F	AA	Genelogic	Pre	19 PCW	133	19	4	HSB100	A1C-R	9.8	A1C	R
HSB102	X102.A1C.L.CEL	X102	A1C	L	A1C	A1C	A1C	NCX	6	HSB102	21 PCW	13	5.89	F	CC	Genelogic	Pre	21 PCW	147	21	>13	HSB102	A1C-L	9.6	A1C	L
HSB102	X102.A1C.R.CEL	X102	A1C	R	A1C	A1C	A1C	NCX	6	HSB102	21 PCW	13	5.89	F	CC	Genelogic	Pre	21 PCW	147	21	>13	HSB102	A1C-R	10	A1C	R
HSB103	X103.A1C.L.CEL	X103	A1C	L	A1C	A1C	A1C	NCX	4	HSB103	13 PCW	1.5	NA	M	E	Genelogic	Pre	13 PCW	91	13	1.5	HSB103	A1C-L	9.8	A1C	L
HSB103	X103.A1C.R.CEL	X103	A1C	R	A1C	A1C	A1C	NCX	4	HSB103	13 PCW	1.5	NA	M	E	Genelogic	Pre	13 PCW	91	13	1.5	HSB103	A1C-R	9.7	A1C	R
HSB105	X105.A1C.L.CEL	X105	A1C	L	A1C	A1C	A1C	NCX	12	HSB105	18 Y	28	6.21	M	CC	Genelogic	Post	18 Y	6836	18	28	HSB105	A1C-L	7.8	A1C	L
HSB105	X105.A1C.R.CEL	X105	A1C	R	A1C	A1C	A1C	NCX	12	HSB105	18 Y	28	6.21	M	CC	Genelogic	Post	18 Y	6836	18	28	HSB105	A1C-R	7.9	A1C	R
HSB106	X106.A1C.L.CEL	X106	A1C	L	A1C	A1C	A1C	NCX	15	HSB106	64 Y	4	6.31	M	CC	Genelogic	adult	64 Y	23626	64	4	HSB106	A1C-L	8.1	A1C	L
HSB106	X106.A1C.R.CEL	X106	A1C	R	A1C	A1C	A1C	NCX	15	HSB106	64 Y	4	6.31	M	CC	Genelogic	adult	64 Y	23626	64	4	HSB106	A1C-R	7.9	A1C	R
HSB107	X107.A1C.L.CEL	X107	A1C	L	A1C	A1C	A1C	NCX	6	HSB107	21 PCW	20	6.61	F		KECK	Pre	21 PCW	147	21	20	HSB107	A1C-L	8.6	A1C	L
HSB107	X107.A1C.R.CEL	X107	A1C	R	A1C	A1C	A1C	NCX	6	HSB107	21 PCW	20	6.61	F		KECK	Pre	21 PCW	147	21	20	HSB107	A1C-R	8.9	A1C	R
HSB111	X111.A1C.L.CEL	X111	A1C	L	A1C	A1C	A1C	NCX	15	HSB111	70 Y	13	6.63	F	CC	Genelogic	adult	70 Y	25816	70	13	HSB111	A1C-L	9.6	A1C	L
HSB111	X111.A1C.R.CEL	X111	A1C	R	A1C	A1C	A1C	NCX	15	HSB111	70 Y	13	6.63	F	CC	Genelogic	adult	70 Y	25816	70	13	HSB111	A1C-R	9.3	A1C	R
HSB113	X113.A1C.L.CEL	X113	A1C	L	A1C	A1C	A1C	NCX	3	HSB113	12 PCW	4	6.92	F	A/E	Genelogic	Pre	12 PCW	84	12	4	HSB113	A1C-L	9.5	A1C	L
HSB113	X113.A1C.R.CEL	X113	A1C	R	A1C	A1C	A1C	NCX	3	HSB113	12 PCW	4	6.92	F	A/E	Genelogic	Pre	12 PCW	84	12	4	HSB113	A1C-R	9.5	A1C	R
HSB114	X114.A1C.L.CEL	X114	A1C	L	A1C	A1C	A1C	NCX	4	HSB114	13 PCW	1	NA	M	E	Genelogic	Pre	13 PCW	91	13	1	HSB114	A1C-L	9.6	A1C	L
HSB114	X114.A1C.R.CEL	X114	A1C	R	A1C	A1C	A1C	NCX	4	HSB114	13 PCW	1	NA	M	E	Genelogic	Pre	13 PCW	91	13	1	HSB114	A1C-R	10	A1C	R
HSB118	X118.A1C.R.CEL	X118	A1C	R	A1C	A1C	A1C	NCX	10	HSB118	4 Y	20	6.52	M	AA	Genelogic	Post	4 Y	1726	4	20	HSB118	A1C-R	8.4	A1C	R
HSB119	X119.A1C.L.CEL	X119	A1C	L	A1C	A1C	A1C	NCX	12	HSB119	15 Y	14.5	6.93	M	AA	Genelogic	Post	15 Y	5741	15	14.5	HSB119	A1C-L	9.7	A1C	L
HSB121	X121.A1C.L.CEL	X121	A1C	L	A1C	A1C	A1C	NCX	8	HSB121	4 PMonth	9.5	6.26	M	CC	KECK	Post	4 PMonth	386	4	9.5	HSB121	A1C-L	8.4	A1C	L
HSB121	X121.A1C.R.CEL	X121	A1C	R	A1C	A1C	A1C	NCX	8	HSB121	4 PMonth	9.5	6.26	M	CC	KECK	Post	4 PMonth	386	4	9.5	HSB121	A1C-R	9	A1C	R
HSB122	X122.A1C.L.CEL	X122	A1C	L	A1C	A1C	A1C	NCX	9	HSB122	1 Y	18	6.68	F	CC	Genelogic	Post	1 Y	631	1	18	HSB122	A1C-L	9.3	A1C	L
HSB122	X122.A1C.R.CEL	X122	A1C	R	A1C	A1C	A1C	NCX	9	HSB122	1 Y	18	6.68	F	CC	Genelogic	Post	1 Y	631	1	18	HSB122	A1C-R	9.8	A1C	R
HSB123	X123.A1C.L.CEL	X123	A1C	L	A1C	A1C	A1C	NCX	13	HSB123	37 Y	13	6.37	M	AA	Genelogic	adult	37 Y	13771	37	13	HSB123	A1C-L	8.6	A1C	L
HSB123	X123.A1C.R.CEL	X123	A1C	R	A1C	A1C	A1C	NCX	13	HSB123	37 Y	13	6.37	M	AA	Genelogic	adult	37 Y	13771	37	13	HSB123	A1C-R	9.4	A1C	R
HSB124	X124.A1C.L.CEL	X124	A1C	L	A1C	A1C	A1C	NCX	12	HSB124	13 Y	19.5	6.34	F	AA	Genelogic	Post	13 Y	5011	13	19.5	HSB124	A1C-L	9.2	A1C	L
HSB124	X124.A1C.R.CEL	X124	A1C	R	A1C	A1C	A1C	NCX	12	HSB124	13 Y	19.5	6.34	F	AA	Genelogic	Post	13 Y	5011	13	19.5	HSB124	A1C-R	9.8	A1C	R
HSB125	X125.A1C.L.CEL	X125	A1C	L	A1C	A1C	A1C	NCX	13	HSB125	28 Y	7.5	6.85	M	CC	Genelogic	adult	28 Y	10486	28	7.5	HSB125	A1C-L	9.6	A1C	L
HSB125	X125.A1C.R.CEL	X125	A1C	R	A1C	A1C	A1C	NCX	13	HSB125	28 Y	7.5	6.85	M	CC	Genelogic	adult	28 Y	10486	28	7.5	HSB125	A1C-R	9.7	A1C	R
HSB126	X126.A1C.R.CEL	X126	A1C	R	A1C	A1C	A1C	NCX	13	HSB126	30 Y	9.5	6.92	F	CC	KECK	adult	30 Y	11216	30	9.5	HSB126	A1C-R	8.1	A1C	R
HSB127	X127.A1C.L.CEL	X127	A1C	L	A1C	A1C	A1C	NCX	12	HSB127	19 Y	9.5	5.91	F	CC	Genelogic	Post	19 Y	7201	19	9.5	HSB127	A1C-L	9.1	A1C	L
HSB130	X130.A1C.L.CEL	X130	A1C	L	A1C	A1C	A1C	NCX	13	HSB130	21 Y	18	6.81	F	AA	Genelogic	adult	21 Y	7931	21	18	HSB130	A1C-L	8.8	A1C	L
HSB131	X131.A1C.L.CEL	X131	A1C	L	A1C	A1C	A1C	NCX	9	HSB131	6 PMonth	26	6.26	F	CC	Genelogic	Post	6 PMonth	446	6	26	HSB131	A1C-L	7.5	A1C	L
HSB132	X132.A1C.L.CEL	X132	A1C	L	A1C	A1C	A1C	NCX	8	HSB132	4 Pmonth	22	6.6	M	CC	Genelogic	Post	4 Pmonth	386	4	22	HSB132	A1C-L	7.7	A1C	L
HSB132	X132.A1C.R.CEL	X132	A1C	R	A1C	A1C	A1C	NCX	8	HSB132	4 Pmonth	22	6.6	M	CC	Genelogic	Post	4 Pmonth	386	4	22	HSB132	A1C-R	8.6	A1C	R
HSB135	X135.A1C.L.CEL	X135	A1C	L	A1C	A1C	A1C	NCX	14	HSB135	40 Y	30.5	6.82	F	AA	Genelogic	adult	40 Y	14866	40	30.5	HSB135	A1C-L	8.9	A1C	L
HSB135	X135.A1C.R.CEL	X135	A1C	R	A1C	A1C	A1C	NCX	14	HSB135	40 Y	30.5	6.82	F	AA	Genelogic	adult	40 Y	14866	40	30.5	HSB135	A1C-R	8.5	A1C	R
HSB136	X136.A1C.L.CEL	X136	A1C	L	A1C	A1C	A1C	NCX	13	HSB136	23 Y	10.5	6.36	M	AA	Genelogic	adult	23 Y	8661	23	10.5	HSB136	A1C-L	9	A1C	L
HSB136	X136.A1C.R.CEL	X136	A1C	R	A1C	A1C	A1C	NCX	13	HSB136	23 Y	10.5	6.36	M	AA	Genelogic	adult	23 Y	8661	23	10.5	HSB136	A1C-R	9.2	A1C	R
HSB139	X139.A1C.L.CEL	X139	A1C	L	A1C	A1C	A1C	NCX	8	HSB139	4 PMonth	20	6.7	M	AA	Genelogic	Post	4 PMonth	386	4	20	HSB139	A1C-R	8.3	A1C	L
HSB141	X141.A1C.L.CEL	X141	A1C	L	A1C	A1C	A1C	NCX	11	HSB141	8 Y	30	6.54	M	AA	Genelogic	Post	8 Y	3186	8	30	HSB141	A1C-L	8.1	A1C	L
HSB142	X142.A1C.L.CEL	X142	A1C	L	A1C	A1C	A1C	NCX	13	HSB142	22 Y	18	6.69	M	CC	Genelogic	adult	22 Y	8296	22	18	HSB142	A1C-L	9.1	A1C	L
HSB142	X142.A1C.R.CEL	X142	A1C	R	A1C	A1C	A1C	NCX	13	HSB142	22 Y	18	6.69	M	CC	Genelogic	adult	22 Y	8296	22	18	HSB142	A1C-R	9.4	A1C	R
HSB143	X143.A1C.L.CEL	X143	A1C	L	A1C	A1C	A1C	NCX	10	HSB143	2 Y	12	6.3	F	CC	Genelogic	Post	2 Y	996	2	12	HSB143	A1C-L	7.3	A1C	L
HSB143	X143.A1C.R.CEL	X143	A1C	R	A1C	A1C	A1C	NCX	10	HSB143	2 Y	12	6.3	F	CC	Genelogic	Post	2 Y	996	2	12	HSB143	A1C-R	7.2	A1C	R
HSB144	X144.A1C.L.CEL	X144	A1C	L	A1C	A1C	A1C	NCX	14	HSB144	40 Y	28	6.27	M	AA	KECK	adult	40 Y	14866	40	28	HSB144	A1C-L	8.5	A1C	L
HSB144	X144.A1C.R.CEL	X144	A1C	R	A1C	A1C	A1C	NCX	14	HSB144	40 Y	28	6.27	M	AA	KECK	adult	40 Y	14866	40	28	HSB144	A1C-R	9.4	A1C	R
HSB145	X145.A1C.L.CEL	X145	A1C	L	A1C	A1C	A1C	NCX	13	HSB145	36 Y	18	NA	M	CC	KECK	adult	36 Y	13406	36	18	HSB145	A1C-L	8.2	A1C	L
HSB145	X145.A1C.R.CEL	X145	A1C	R	A1C	A1C	A1C	NCX	13	HSB145	36 Y	18	NA	M	CC	KECK	adult	36 Y	13406	36	18	HSB145	A1C-R	9.4	A1C	R
HSB149	X149.A1C.L.CEL	X149	A1C	L	A1C	A1C	A1C	NCX	4	HSB149	13 PCW	2	6.39	F	E	Genelogic	Pre	13 PCW	91	13	2	HSB149	A1C-L	9.4	A1C	L
HSB149	X149.A1C.R.CEL	X149	A1C	R	A1C	A1C	A1C	NCX	4	HSB149	13 PCW	2	6.39	F	E	Genelogic	Pre	13 PCW	91	13	2	HSB149	A1C-R	10	A1C	R
HSB150	X150.A1C.L.CEL	X150	A1C	L	A1C	A1C	A1C	NCX	3	HSB150	12 PCW	2.33	6.08	F	A	Genelogic	Pre	12 PCW	84	12	2.33	HSB150	A1C-L	9.1	A1C	L
HSB150	X150.A1C.R.CEL	X150	A1C	R	A1C	A1C	A1C	NCX	3	HSB150	12 PCW	2.33	6.08	F	A	Genelogic	Pre	12 PCW	84	12	2.33	HSB150	A1C-R	9.6	A1C	R
HSB153	X153.A1C.L.CEL	X153	A1C	L	A1C	A1C	A1C	NCX	3	HSB153	12 PCW	3	NA	F	As	Genelogic	Pre	12 PCW	84	12	1~3	HSB153	A1C-L	9.9	A1C	L
HSB153	X153.A1C.R.CEL	X153	A1C	R	A1C	A1C	A1C	NCX	3	HSB153	12 PCW	3	NA	F	As	Genelogic	Pre	12 PCW	84	12	1~3	HSB153	A1C-R	9.9	A1C	R
HSB154	X154.A1C.R.CEL	X154	A1C	R	A1C	A1C	A1C	NCX	5	HSB154	16 PCW	1	6.44	M	CC	Genelogic	Pre	16 PCW	112	16	1~3	HSB154	A1C-R	9.9	A1C	R
HSB155	X155.A1C.L.CEL	X155	A1C	L	A1C	A1C	A1C	NCX	7	HSB155	35 PCW	13	6.67	F	CC	Genelogic	Pre	35 PCW	245	35	13	HSB155	A1C-L	6.5	A1C	L
HSB155	X155.A1C.R.CEL	X155	A1C	R	A1C	A1C	A1C	NCX	7	HSB155	35 PCW	13	6.67	F	CC	Genelogic	Pre	35 PCW	245	35	13	HSB155	A1C-R	7.4	A1C	R
HSB156	X156.A1C.L.CEL	X156	A1C	L	A1C	A1C	A1C	NCX	15	HSB156	82 Y	16	5.68	F	CC	Genelogic	adult	82 Y	30196	82	16	HSB156	A1C-L	8.9	A1C	L
HSB156	X156.A1C.R.CEL	X156	A1C	R	A1C	A1C	A1C	NCX	15	HSB156	82 Y	16	5.68	F	CC	Genelogic	adult	82 Y	30196	82	16	HSB156	A1C-R	8.1	A1C	R
HSB159	X159.A1C.L.CEL	X159	A1C	L	A1C	A1C	A1C	NCX	6	HSB159	22 PCW	2	6.58	M	CC	Genelogic	Pre	22 PCW	154	22	2	HSB159	A1C-L	10	A1C	L
HSB159	X159.A1C.R.CEL	X159	A1C	R	A1C	A1C	A1C	NCX	6	HSB159	22 PCW	2	6.58	M	CC	Genelogic	Pre	22 PCW	154	22	2	HSB159	A1C-R	9.8	A1C	R
HSB169	X169.A1C.L.CEL	X169	A1C	L	A1C	A1C	A1C	NCX	7	HSB169	25 PCW	19	NA	F	H	Genelogic	Pre	25 PCW	175	25	19	HSB169	A1C-L	9.3	A1C	L
HSB172	X172.A1C.L.CEL	X172	A1C	L	A1C	A1C	A1C	NCX	10	HSB172	3 Y	16	5.69	M	H	Genelogic	Post	3 Y	1361	3	16	HSB172	A1C-L	7.4	A1C	L
HSB173	X173.A1C.L.CEL	X173	A1C	L	A1C	A1C	A1C	NCX	10	HSB173	3 Y	8	6.03	F	CC	Genelogic	Post	3 Y	1361	3	8	HSB173	A1C-L	7.2	A1C	L
HSB174	X174.A1C.L.CEL	X174	A1C	L	A1C	A1C	A1C	NCX	11	HSB174	8 Y	16	6.25	M	AA	Genelogic	Post	8 Y	3186	8	16	HSB174	A1C-L	9.3	A1C	L
HSB175	X175.A1C.L.CEL	X175	A1C	L	A1C	A1C	A1C	NCX	11	HSB175	11 Y	22	6.7	F	AA	Genelogic	Post	11 Y	4281	11	22	HSB175	A1C-L	9.1	A1C	L
HSB182	X182.A1C.L.CEL	X182	A1C	L	A1C	A1C	A1C	NCX	14	HSB182	55 Y	13	6.55	M	CC	Genelogic	adult	55 Y	20341	55	13	HSB182	A1C-L	8.7	A1C	L
HSB183	X183.A1C.L.CEL	X183	A1C	L	A1C	A1C	A1C	NCX	14	HSB183	42 Y	19	6.52	M	CC	Genelogic	adult	42 Y	15596	42	19	HSB183	A1C-L	8.7	A1C	L
HSB187	X187.A1C.L.CEL	X187	A1C	L	A1C	A1C	A1C	NCX	13	HSB187	37 Y	10	6.03	F	H	Genelogic	adult	37 Y	13771	37	10	HSB187	A1C-L	8.4	A1C	L
HSB187	X187.A1C.R.CEL	X187	A1C	R	A1C	A1C	A1C	NCX	13	HSB187	37 Y	10	6.03	F	H	Genelogic	adult	37 Y	13771	37	10	HSB187	A1C-R	7.9	A1C	R
HSB194	X194.A1C.L.CEL	X194	A1C	L	A1C	A1C	A1C	NCX	7	HSB194	37 PCW	20	NA	M	CC	Genelogic	Pre	37 PCW	259	37	20	HSB194	A1C-L	8	A1C	L
HSB194	X194.A1C.R.CEL	X194	A1C	R	A1C	A1C	A1C	NCX	7	HSB194	37 PCW	20	NA	M	CC	Genelogic	Pre	37 PCW	259	37	20	HSB194	A1C-R	8.7	A1C	R
HSB92	X92.STC.R.CEL	X92	STC	R	STC	STC	STC	NCX	6	HSB92	21 PCW	4	6.65	M	H	Genelogic	Pre	21 PCW	147	21	4	HSB92	STC-R	8.7	STC	R
HSB96	X96.STC.L.CEL	X96	STC	L	STC	STC	STC	NCX	5	HSB96	16 PCW	2	NA	M	H	KECK	Pre	16 PCW	112	16	2	HSB96	STC-L	8.4	STC	L
HSB96	X96.STC.R.CEL	X96	STC	R	STC	STC	STC	NCX	5	HSB96	16 PCW	2	NA	M	H	KECK	Pre	16 PCW	112	16	2	HSB96	STC-R	9.7	STC	R
HSB97	X97.STC.L.CEL	X97	STC	L	STC	STC	STC	NCX	5	HSB97	17 PCW	1	NA	F	CC	KECK	Pre	17 PCW	119	17	1	HSB97	STC-L	9.6	STC	L
HSB97	X97.STC.R.CEL	X97	STC	R	STC	STC	STC	NCX	5	HSB97	17 PCW	1	NA	F	CC	KECK	Pre	17 PCW	119	17	1	HSB97	STC-R	9.5	STC	R
HSB98	X98.STC.L.CEL	X98	STC	L	STC	STC	STC	NCX	6	HSB98	19 PCW	2	NA	F	H	KECK	Pre	19 PCW	133	19	2	HSB98	STC-L	8.4	STC	L
HSB98	X98.STC.R.CEL	X98	STC	R	STC	STC	STC	NCX	6	HSB98	19 PCW	2	NA	F	H	KECK	Pre	19 PCW	133	19	2	HSB98	STC-R	8.5	STC	R
HSB99	X99.STC.L.CEL	X99	STC	L	STC	STC	STC	NCX	6	HSB99	21 PCW	2	NA	F	A	KECK	Pre	21 PCW	147	21	2	HSB99	STC-L	8.8	STC	L
HSB99	X99.STC.R.CEL	X99	STC	R	STC	STC	STC	NCX	6	HSB99	21 PCW	2	NA	F	A	KECK	Pre	21 PCW	147	21	2	HSB99	STC-R	8.6	STC	R
HSB100	X100.STC.L.CEL	X100	STC	L	STC	STC	STC	NCX	6	HSB100	19 PCW	4	6.56	F	AA	Genelogic	Pre	19 PCW	133	19	4	HSB100	STC-L	9.9	STC	L
HSB100	X100.STC.R.CEL	X100	STC	R	STC	STC	STC	NCX	6	HSB100	19 PCW	4	6.56	F	AA	Genelogic	Pre	19 PCW	133	19	4	HSB100	STC-R	9.6	STC	R
HSB102	X102.STC.L.CEL	X102	STC	L	STC	STC	STC	NCX	6	HSB102	21 PCW	13	5.89	F	CC	Genelogic	Pre	21 PCW	147	21	>13	HSB102	STC-L	9.7	STC	L
HSB102	X102.STC.R.CEL	X102	STC	R	STC	STC	STC	NCX	6	HSB102	21 PCW	13	5.89	F	CC	Genelogic	Pre	21 PCW	147	21	>13	HSB102	STC-R	10	STC	R
HSB103	X103.STC.L.CEL	X103	STC	L	STC	STC	STC	NCX	4	HSB103	13 PCW	1.5	NA	M	E	Genelogic	Pre	13 PCW	91	13	1.5	HSB103	STC-L	9.6	STC	L
HSB103	X103.STC.R.CEL	X103	STC	R	STC	STC	STC	NCX	4	HSB103	13 PCW	1.5	NA	M	E	Genelogic	Pre	13 PCW	91	13	1.5	HSB103	STC-R	9.7	STC	R
HSB105	X105.STC.L.CEL	X105	STC	L	STC	STC	STC	NCX	12	HSB105	18 Y	28	6.21	M	CC	Genelogic	Post	18 Y	6836	18	28	HSB105	STC-L	7.6	STC	L
HSB105	X105.STC.R.CEL	X105	STC	R	STC	STC	STC	NCX	12	HSB105	18 Y	28	6.21	M	CC	Genelogic	Post	18 Y	6836	18	28	HSB105	STC-R	7.8	STC	R
HSB106	X106.STC.L.CEL	X106	STC	L	STC	STC	STC	NCX	15	HSB106	64 Y	4	6.31	M	CC	Genelogic	adult	64 Y	23626	64	4	HSB106	STC-L	7.9	STC	L
HSB106	X106.STC.R.CEL	X106	STC	R	STC	STC	STC	NCX	15	HSB106	64 Y	4	6.31	M	CC	Genelogic	adult	64 Y	23626	64	4	HSB106	STC-R	7.5	STC	R
HSB107	X107.STC.L.CEL	X107	STC	L	STC	STC	STC	NCX	6	HSB107	21 PCW	20	6.61	F		KECK	Pre	21 PCW	147	21	20	HSB107	STC-L	9.2	STC	L
HSB107	X107.STC.R.CEL	X107	STC	R	STC	STC	STC	NCX	6	HSB107	21 PCW	20	6.61	F		KECK	Pre	21 PCW	147	21	20	HSB107	STC-R	8.8	STC	R
HSB111	X111.STC.L.CEL	X111	STC	L	STC	STC	STC	NCX	15	HSB111	70 Y	13	6.63	F	CC	Genelogic	adult	70 Y	25816	70	13	HSB111	STC-L	9.4	STC	L
HSB111	X111.STC.R.CEL	X111	STC	R	STC	STC	STC	NCX	15	HSB111	70 Y	13	6.63	F	CC	Genelogic	adult	70 Y	25816	70	13	HSB111	STC-R	9.3	STC	R
HSB112	X112.STC.L.CEL	X112	STC	L	STC	STC	STC	NCX	2	HSB112	8 PCW	5	6.94	M	E	Genelogic	Pre	8 PCW	56	8	5	HSB112	STC-L	10	STC	L
HSB112	X112.STC.R.CEL	X112	STC	R	STC	STC	STC	NCX	2	HSB112	8 PCW	5	6.94	M	E	Genelogic	Pre	8 PCW	56	8	5	HSB112	STC-R	10	STC	R
HSB113	X113.STC.L.CEL	X113	STC	L	STC	STC	STC	NCX	3	HSB113	12 PCW	4	6.92	F	A/E	Genelogic	Pre	12 PCW	84	12	4	HSB113	STC-L	9.2	STC	L
HSB113	X113.STC.R.CEL	X113	STC	R	STC	STC	STC	NCX	3	HSB113	12 PCW	4	6.92	F	A/E	Genelogic	Pre	12 PCW	84	12	4	HSB113	STC-R	9.5	STC	R
HSB114	X114.STC.L.CEL	X114	STC	L	STC	STC	STC	NCX	4	HSB114	13 PCW	1	NA	M	E	Genelogic	Pre	13 PCW	91	13	1	HSB114	STC-L	9.5	STC	L
HSB114	X114.STC.R.CEL	X114	STC	R	STC	STC	STC	NCX	4	HSB114	13 PCW	1	NA	M	E	Genelogic	Pre	13 PCW	91	13	1	HSB114	STC-R	10	STC	R
HSB118	X118.STC.R.CEL	X118	STC	R	STC	STC	STC	NCX	10	HSB118	4 Y	20	6.52	M	AA	Genelogic	Post	4 Y	1726	4	20	HSB118	STC-R	7.6	STC	R
HSB119	X119.STC.L.CEL	X119	STC	L	STC	STC	STC	NCX	12	HSB119	15 Y	14.5	6.93	M	AA	Genelogic	Post	15 Y	5741	15	14.5	HSB119	STC-L	9.8	STC	L
HSB121	X121.STC.L.CEL	X121	STC	L	STC	STC	STC	NCX	8	HSB121	4 PMonth	9.5	6.26	M	CC	KECK	Post	4 PMonth	386	4	9.5	HSB121	STC-L	8.4	STC	L
HSB121	X121.STC.R.CEL	X121	STC	R	STC	STC	STC	NCX	8	HSB121	4 PMonth	9.5	6.26	M	CC	KECK	Post	4 PMonth	386	4	9.5	HSB121	STC-R	9.2	STC	R
HSB122	X122.STC.L.CEL	X122	STC	L	STC	STC	STC	NCX	9	HSB122	1 Y	18	6.68	F	CC	Genelogic	Post	1 Y	631	1	18	HSB122	STC-L	9.9	STC	L
HSB122	X122.STC.R.CEL	X122	STC	R	STC	STC	STC	NCX	9	HSB122	1 Y	18	6.68	F	CC	Genelogic	Post	1 Y	631	1	18	HSB122	STC-R	9.6	STC	R
HSB123	X123.STC.L.CEL	X123	STC	L	STC	STC	STC	NCX	13	HSB123	37 Y	13	6.37	M	AA	Genelogic	adult	37 Y	13771	37	13	HSB123	STC-L	8	STC	L
HSB123	X123.STC.R.CEL	X123	STC	R	STC	STC	STC	NCX	13	HSB123	37 Y	13	6.37	M	AA	Genelogic	adult	37 Y	13771	37	13	HSB123	STC-R	8.9	STC	R
HSB124	X124.STC.L.CEL	X124	STC	L	STC	STC	STC	NCX	12	HSB124	13 Y	19.5	6.34	F	AA	Genelogic	Post	13 Y	5011	13	19.5	HSB124	STC-L	9.6	STC	L
HSB124	X124.STC.R.CEL	X124	STC	R	STC	STC	STC	NCX	12	HSB124	13 Y	19.5	6.34	F	AA	Genelogic	Post	13 Y	5011	13	19.5	HSB124	STC-R	9.1	STC	R
HSB126	X126.STC.L.CEL	X126	STC	L	STC	STC	STC	NCX	13	HSB126	30 Y	9.5	6.92	F	CC	KECK	adult	30 Y	11216	30	9.5	HSB126	STC-L	9.3	STC	L
HSB126	X126.STC.R.CEL	X126	STC	R	STC	STC	STC	NCX	13	HSB126	30 Y	9.5	6.92	F	CC	KECK	adult	30 Y	11216	30	9.5	HSB126	STC-R	8.8	STC	R
HSB127	X127.STC.L.CEL	X127	STC	L	STC	STC	STC	NCX	12	HSB127	19 Y	9.5	5.91	F	CC	Genelogic	Post	19 Y	7201	19	9.5	HSB127	STC-L	9.1	STC	L
HSB130	X130.STC.L.CEL	X130	STC	L	STC	STC	STC	NCX	13	HSB130	21 Y	18	6.81	F	AA	Genelogic	adult	21 Y	7931	21	18	HSB130	STC-L	9.3	STC	L
HSB131	X131.STC.L.CEL	X131	STC	L	STC	STC	STC	NCX	9	HSB131	6 PMonth	26	6.26	F	CC	Genelogic	Post	6 PMonth	446	6	26	HSB131	STC-L	7.5	STC	L
HSB132	X132.STC.L.CEL	X132	STC	L	STC	STC	STC	NCX	8	HSB132	4 Pmonth	22	6.6	M	CC	Genelogic	Post	4 Pmonth	386	4	22	HSB132	STC-L	8.2	STC	L
HSB132	X132.STC.R.CEL	X132	STC	R	STC	STC	STC	NCX	8	HSB132	4 Pmonth	22	6.6	M	CC	Genelogic	Post	4 Pmonth	386	4	22	HSB132	STC-R	8.6	STC	R
HSB135	X135.STC.L.CEL	X135	STC	L	STC	STC	STC	NCX	14	HSB135	40 Y	30.5	6.82	F	AA	Genelogic	adult	40 Y	14866	40	30.5	HSB135	STC-L	8.7	STC	L
HSB135	X135.STC.R.CEL	X135	STC	R	STC	STC	STC	NCX	14	HSB135	40 Y	30.5	6.82	F	AA	Genelogic	adult	40 Y	14866	40	30.5	HSB135	STC-R	9.1	STC	R
HSB136	X136.STC.L.CEL	X136	STC	L	STC	STC	STC	NCX	13	HSB136	23 Y	10.5	6.36	M	AA	Genelogic	adult	23 Y	8661	23	10.5	HSB136	STC-L	8.6	STC	L
HSB136	X136.STC.R.CEL	X136	STC	R	STC	STC	STC	NCX	13	HSB136	23 Y	10.5	6.36	M	AA	Genelogic	adult	23 Y	8661	23	10.5	HSB136	STC-R	9.3	STC	R
HSB139	X139.STC.L.CEL	X139	STC	L	STC	STC	STC	NCX	8	HSB139	4 PMonth	20	6.7	M	AA	Genelogic	Post	4 PMonth	386	4	20	HSB139	STC-R	9	STC	L
HSB141	X141.STC.L.CEL	X141	STC	L	STC	STC	STC	NCX	11	HSB141	8 Y	30	6.54	M	AA	Genelogic	Post	8 Y	3186	8	30	HSB141	STC-L	7.7	STC	L
HSB142	X142.STC.L.CEL	X142	STC	L	STC	STC	STC	NCX	13	HSB142	22 Y	18	6.69	M	CC	Genelogic	adult	22 Y	8296	22	18	HSB142	STC-L	9.2	STC	L
HSB142	X142.STC.R.CEL	X142	STC	R	STC	STC	STC	NCX	13	HSB142	22 Y	18	6.69	M	CC	Genelogic	adult	22 Y	8296	22	18	HSB142	STC-R	8.9	STC	R
HSB143	X143.STC.L.CEL	X143	STC	L	STC	STC	STC	NCX	10	HSB143	2 Y	12	6.3	F	CC	Genelogic	Post	2 Y	996	2	12	HSB143	STC-L	7.1	STC	L
HSB143	X143.STC.R.CEL	X143	STC	R	STC	STC	STC	NCX	10	HSB143	2 Y	12	6.3	F	CC	Genelogic	Post	2 Y	996	2	12	HSB143	STC-R	7.8	STC	R
HSB144	X144.STC.L.CEL	X144	STC	L	STC	STC	STC	NCX	14	HSB144	40 Y	28	6.27	M	AA	KECK	adult	40 Y	14866	40	28	HSB144	STC-L	9.1	STC	L
HSB144	X144.STC.R.CEL	X144	STC	R	STC	STC	STC	NCX	14	HSB144	40 Y	28	6.27	M	AA	KECK	adult	40 Y	14866	40	28	HSB144	STC-R	9.2	STC	R
HSB145	X145.STC.L.CEL	X145	STC	L	STC	STC	STC	NCX	13	HSB145	36 Y	18	NA	M	CC	KECK	adult	36 Y	13406	36	18	HSB145	STC-L	8.1	STC	L
HSB145	X145.STC.R.CEL	X145	STC	R	STC	STC	STC	NCX	13	HSB145	36 Y	18	NA	M	CC	KECK	adult	36 Y	13406	36	18	HSB145	STC-R	8.9	STC	R
HSB149	X149.STC.L.CEL	X149	STC	L	STC	STC	STC	NCX	4	HSB149	13 PCW	2	6.39	F	E	Genelogic	Pre	13 PCW	91	13	2	HSB149	STC-L	9	STC	L
HSB149	X149.STC.R.CEL	X149	STC	R	STC	STC	STC	NCX	4	HSB149	13 PCW	2	6.39	F	E	Genelogic	Pre	13 PCW	91	13	2	HSB149	STC-R	10	STC	R
HSB150	X150.STC.R.CEL	X150	STC	R	STC	STC	STC	NCX	3	HSB150	12 PCW	2.33	6.08	F	A	Genelogic	Pre	12 PCW	84	12	2.33	HSB150	STC-R	9.5	STC	R
HSB153	X153.STC.L.CEL	X153	STC	L	STC	STC	STC	NCX	3	HSB153	12 PCW	3	NA	F	As	Genelogic	Pre	12 PCW	84	12	1~3	HSB153	STC-L	10	STC	L
HSB153	X153.STC.R.CEL	X153	STC	R	STC	STC	STC	NCX	3	HSB153	12 PCW	3	NA	F	As	Genelogic	Pre	12 PCW	84	12	1~3	HSB153	STC-R	9.8	STC	R
HSB154	X154.STC.R.CEL	X154	STC	R	STC	STC	STC	NCX	5	HSB154	16 PCW	1	6.44	M	CC	Genelogic	Pre	16 PCW	112	16	1~3	HSB154	STC-R	9.7	STC	R
HSB155	X155.STC.L.CEL	X155	STC	L	STC	STC	STC	NCX	7	HSB155	35 PCW	13	6.67	F	CC	Genelogic	Pre	35 PCW	245	35	13	HSB155	STC-L	6.7	STC	L
HSB155	X155.STC.R.CEL	X155	STC	R	STC	STC	STC	NCX	7	HSB155	35 PCW	13	6.67	F	CC	Genelogic	Pre	35 PCW	245	35	13	HSB155	STC-R	6.5	STC	R
HSB156	X156.STC.L.CEL	X156	STC	L	STC	STC	STC	NCX	15	HSB156	82 Y	16	5.68	F	CC	Genelogic	adult	82 Y	30196	82	16	HSB156	STC-L	8.1	STC	L
HSB156	X156.STC.R.CEL	X156	STC	R	STC	STC	STC	NCX	15	HSB156	82 Y	16	5.68	F	CC	Genelogic	adult	82 Y	30196	82	16	HSB156	STC-R	7.8	STC	R
HSB159	X159.STC.L.CEL	X159	STC	L	STC	STC	STC	NCX	6	HSB159	22 PCW	2	6.58	M	CC	Genelogic	Pre	22 PCW	154	22	2	HSB159	STC-L	9.7	STC	L
HSB159	X159.STC.R.CEL	X159	STC	R	STC	STC	STC	NCX	6	HSB159	22 PCW	2	6.58	M	CC	Genelogic	Pre	22 PCW	154	22	2	HSB159	STC-R	9.4	STC	R
HSB169	X169.STC.L.CEL	X169	STC	L	STC	STC	STC	NCX	7	HSB169	25 PCW	19	NA	F	H	Genelogic	Pre	25 PCW	175	25	19	HSB169	STC-L	10	STC	L
HSB171	X171.STC.L.CEL	X171	STC	L	STC	STC	STC	NCX	9	HSB171	10 PMonth	18	5.96	M	AA	Genelogic	Post	10 PMonth	566	10	18	HSB171	STC-L	9.2	STC	L
HSB172	X172.STC.L.CEL	X172	STC	L	STC	STC	STC	NCX	10	HSB172	3 Y	16	5.69	M	H	Genelogic	Post	3 Y	1361	3	16	HSB172	STC-L	6.7	STC	L
HSB173	X173.STC.L.CEL	X173	STC	L	STC	STC	STC	NCX	10	HSB173	3 Y	8	6.03	F	CC	Genelogic	Post	3 Y	1361	3	8	HSB173	STC-L	8.3	STC	L
HSB174	X174.STC.L.CEL	X174	STC	L	STC	STC	STC	NCX	11	HSB174	8 Y	16	6.25	M	AA	Genelogic	Post	8 Y	3186	8	16	HSB174	STC-L	8.8	STC	L
HSB175	X175.STC.L.CEL	X175	STC	L	STC	STC	STC	NCX	11	HSB175	11 Y	22	6.7	F	AA	Genelogic	Post	11 Y	4281	11	22	HSB175	STC-L	7.8	STC	L
HSB178	X178.STC.L.CEL	X178	STC	L	STC	STC	STC	NCX	5	HSB178	16 PCW	3	6.84	M		Genelogic	Pre	16 PCW	112	16	1~3	HSB178	STC-L	9.4	STC	L
HSB178	X178.STC.R.CEL	X178	STC	R	STC	STC	STC	NCX	5	HSB178	16 PCW	3	6.84	M		Genelogic	Pre	16 PCW	112	16	1~3	HSB178	STC-R	9.6	STC	R
HSB182	X182.STC.L.CEL	X182	STC	L	STC	STC	STC	NCX	14	HSB182	55 Y	13	6.55	M	CC	Genelogic	adult	55 Y	20341	55	13	HSB182	STC-L	9.1	STC	L
HSB183	X183.STC.L.CEL	X183	STC	L	STC	STC	STC	NCX	14	HSB183	42 Y	19	6.52	M	CC	Genelogic	adult	42 Y	15596	42	19	HSB183	STC-L	7.8	STC	L
HSB187	X187.STC.L.CEL	X187	STC	L	STC	STC	STC	NCX	13	HSB187	37 Y	10	6.03	F	H	Genelogic	adult	37 Y	13771	37	10	HSB187	STC-L	5.4	STC	L
HSB187	X187.STC.R.CEL	X187	STC	R	STC	STC	STC	NCX	13	HSB187	37 Y	10	6.03	F	H	Genelogic	adult	37 Y	13771	37	10	HSB187	STC-R	7.4	STC	R
HSB194	X194.STC.L.CEL	X194	STC	L	STC	STC	STC	NCX	7	HSB194	37 PCW	20	NA	M	CC	Genelogic	Pre	37 PCW	259	37	20	HSB194	STC-L	8.3	STC	L
HSB194	X194.STC.R.CEL	X194	STC	R	STC	STC	STC	NCX	7	HSB194	37 PCW	20	NA	M	CC	Genelogic	Pre	37 PCW	259	37	20	HSB194	STC-R	9	STC	R
HSB92	X92.ITC.R.CEL	X92	ITC	R	ITC	ITC	ITC	NCX	6	HSB92	21 PCW	4	6.65	M	H	Genelogic	Pre	21 PCW	147	21	4	HSB92	ITC-R	9.5	ITC	R
HSB100	X100.ITC.L.CEL	X100	ITC	L	ITC	ITC	ITC	NCX	6	HSB100	19 PCW	4	6.56	F	AA	Genelogic	Pre	19 PCW	133	19	4	HSB100	ITC-L	9.7	ITC	L
HSB100	X100.ITC.R.CEL	X100	ITC	R	ITC	ITC	ITC	NCX	6	HSB100	19 PCW	4	6.56	F	AA	Genelogic	Pre	19 PCW	133	19	4	HSB100	ITC-R	8.6	ITC	R
HSB102	X102.ITC.L.CEL	X102	ITC	L	ITC	ITC	ITC	NCX	6	HSB102	21 PCW	13	5.89	F	CC	Genelogic	Pre	21 PCW	147	21	>13	HSB102	ITC-L	9.5	ITC	L
HSB102	X102.ITC.R.CEL	X102	ITC	R	ITC	ITC	ITC	NCX	6	HSB102	21 PCW	13	5.89	F	CC	Genelogic	Pre	21 PCW	147	21	>13	HSB102	ITC-R	9.8	ITC	R
HSB103	X103.ITC.L.CEL	X103	ITC	L	ITC	ITC	ITC	NCX	4	HSB103	13 PCW	1.5	NA	M	E	Genelogic	Pre	13 PCW	91	13	1.5	HSB103	ITC-L	9.3	ITC	L
HSB103	X103.ITC.R.CEL	X103	ITC	R	ITC	ITC	ITC	NCX	4	HSB103	13 PCW	1.5	NA	M	E	Genelogic	Pre	13 PCW	91	13	1.5	HSB103	ITC-R	9.5	ITC	R
HSB105	X105.ITC.L.CEL	X105	ITC	L	ITC	ITC	ITC	NCX	12	HSB105	18 Y	28	6.21	M	CC	Genelogic	Post	18 Y	6836	18	28	HSB105	ITC-L	8	ITC	L
HSB105	X105.ITC.R.CEL	X105	ITC	R	ITC	ITC	ITC	NCX	12	HSB105	18 Y	28	6.21	M	CC	Genelogic	Post	18 Y	6836	18	28	HSB105	ITC-R	7.3	ITC	R
HSB106	X106.ITC.L.CEL	X106	ITC	L	ITC	ITC	ITC	NCX	15	HSB106	64 Y	4	6.31	M	CC	Genelogic	adult	64 Y	23626	64	4	HSB106	ITC-L	8.7	ITC	L
HSB106	X106.ITC.R.CEL	X106	ITC	R	ITC	ITC	ITC	NCX	15	HSB106	64 Y	4	6.31	M	CC	Genelogic	adult	64 Y	23626	64	4	HSB106	ITC-R	8	ITC	R
HSB107	X107.ITC.L.CEL	X107	ITC	L	ITC	ITC	ITC	NCX	6	HSB107	21 PCW	20	6.61	F		KECK	Pre	21 PCW	147	21	20	HSB107	ITC-L	8.7	ITC	L
HSB107	X107.ITC.R.CEL	X107	ITC	R	ITC	ITC	ITC	NCX	6	HSB107	21 PCW	20	6.61	F		KECK	Pre	21 PCW	147	21	20	HSB107	ITC-R	9.1	ITC	R
HSB111	X111.ITC.L.CEL	X111	ITC	L	ITC	ITC	ITC	NCX	15	HSB111	70 Y	13	6.63	F	CC	Genelogic	adult	70 Y	25816	70	13	HSB111	ITC-L	9.4	ITC	L
HSB111	X111.ITC.R.CEL	X111	ITC	R	ITC	ITC	ITC	NCX	15	HSB111	70 Y	13	6.63	F	CC	Genelogic	adult	70 Y	25816	70	13	HSB111	ITC-R	9.1	ITC	R
HSB112	X112.ITC.L.CEL	X112	ITC	L	ITC	ITC	ITC	NCX	2	HSB112	8 PCW	5	6.94	M	E	Genelogic	Pre	8 PCW	56	8	5	HSB112	ITC-L	10	ITC	L
HSB112	X112.ITC.R.CEL	X112	ITC	R	ITC	ITC	ITC	NCX	2	HSB112	8 PCW	5	6.94	M	E	Genelogic	Pre	8 PCW	56	8	5	HSB112	ITC-R	9.9	ITC	R
HSB113	X113.ITC.L.CEL	X113	ITC	L	ITC	ITC	ITC	NCX	3	HSB113	12 PCW	4	6.92	F	A/E	Genelogic	Pre	12 PCW	84	12	4	HSB113	ITC-L	9.4	ITC	L
HSB113	X113.ITC.R.CEL	X113	ITC	R	ITC	ITC	ITC	NCX	3	HSB113	12 PCW	4	6.92	F	A/E	Genelogic	Pre	12 PCW	84	12	4	HSB113	ITC-R	9.6	ITC	R
HSB114	X114.ITC.L.CEL	X114	ITC	L	ITC	ITC	ITC	NCX	4	HSB114	13 PCW	1	NA	M	E	Genelogic	Pre	13 PCW	91	13	1	HSB114	ITC-L	9.7	ITC	L
HSB114	X114.ITC.R.CEL	X114	ITC	R	ITC	ITC	ITC	NCX	4	HSB114	13 PCW	1	NA	M	E	Genelogic	Pre	13 PCW	91	13	1	HSB114	ITC-R	9.7	ITC	R
HSB118	X118.ITC.R.CEL	X118	ITC	R	ITC	ITC	ITC	NCX	10	HSB118	4 Y	20	6.52	M	AA	Genelogic	Post	4 Y	1726	4	20	HSB118	ITC-R	7.1	ITC	R
HSB119	X119.ITC.L.CEL	X119	ITC	L	ITC	ITC	ITC	NCX	12	HSB119	15 Y	14.5	6.93	M	AA	Genelogic	Post	15 Y	5741	15	14.5	HSB119	ITC-L	10	ITC	L
HSB121	X121.ITC.L.CEL	X121	ITC	L	ITC	ITC	ITC	NCX	8	HSB121	4 PMonth	9.5	6.26	M	CC	KECK	Post	4 PMonth	386	4	9.5	HSB121	ITC-L	8.8	ITC	L
HSB121	X121.ITC.R.CEL	X121	ITC	R	ITC	ITC	ITC	NCX	8	HSB121	4 PMonth	9.5	6.26	M	CC	KECK	Post	4 PMonth	386	4	9.5	HSB121	ITC-R	9.3	ITC	R
HSB122	X122.ITC.L.CEL	X122	ITC	L	ITC	ITC	ITC	NCX	9	HSB122	1 Y	18	6.68	F	CC	Genelogic	Post	1 Y	631	1	18	HSB122	ITC-L	9.6	ITC	L
HSB122	X122.ITC.R.CEL	X122	ITC	R	ITC	ITC	ITC	NCX	9	HSB122	1 Y	18	6.68	F	CC	Genelogic	Post	1 Y	631	1	18	HSB122	ITC-R	9.5	ITC	R
HSB123	X123.ITC.L.CEL	X123	ITC	L	ITC	ITC	ITC	NCX	13	HSB123	37 Y	13	6.37	M	AA	Genelogic	adult	37 Y	13771	37	13	HSB123	ITC-L	7.5	ITC	L
HSB123	X123.ITC.R.CEL	X123	ITC	R	ITC	ITC	ITC	NCX	13	HSB123	37 Y	13	6.37	M	AA	Genelogic	adult	37 Y	13771	37	13	HSB123	ITC-R	7.3	ITC	R
HSB124	X124.ITC.L.CEL	X124	ITC	L	ITC	ITC	ITC	NCX	12	HSB124	13 Y	19.5	6.34	F	AA	Genelogic	Post	13 Y	5011	13	19.5	HSB124	ITC-L	9.2	ITC	L
HSB124	X124.ITC.R.CEL	X124	ITC	R	ITC	ITC	ITC	NCX	12	HSB124	13 Y	19.5	6.34	F	AA	Genelogic	Post	13 Y	5011	13	19.5	HSB124	ITC-R	9.2	ITC	R
HSB126	X126.ITC.L.CEL	X126	ITC	L	ITC	ITC	ITC	NCX	13	HSB126	30 Y	9.5	6.92	F	CC	KECK	adult	30 Y	11216	30	9.5	HSB126	ITC-L	9	ITC	L
HSB126	X126.ITC.R.CEL	X126	ITC	R	ITC	ITC	ITC	NCX	13	HSB126	30 Y	9.5	6.92	F	CC	KECK	adult	30 Y	11216	30	9.5	HSB126	ITC-R	8.5	ITC	R
HSB127	X127.ITC.L.CEL	X127	ITC	L	ITC	ITC	ITC	NCX	12	HSB127	19 Y	9.5	5.91	F	CC	Genelogic	Post	19 Y	7201	19	9.5	HSB127	ITC-L	9.2	ITC	L
HSB130	X130.ITC.L.CEL	X130	ITC	L	ITC	ITC	ITC	NCX	13	HSB130	21 Y	18	6.81	F	AA	Genelogic	adult	21 Y	7931	21	18	HSB130	ITC-L	9.2	ITC	L
HSB131	X131.ITC.L.CEL	X131	ITC	L	ITC	ITC	ITC	NCX	9	HSB131	6 PMonth	26	6.26	F	CC	Genelogic	Post	6 PMonth	446	6	26	HSB131	ITC-L	7	ITC	L
HSB132	X132.ITC.L.CEL	X132	ITC	L	ITC	ITC	ITC	NCX	8	HSB132	4 Pmonth	22	6.6	M	CC	Genelogic	Post	4 Pmonth	386	4	22	HSB132	ITC-L	8.7	ITC	L
HSB132	X132.ITC.R.CEL	X132	ITC	R	ITC	ITC	ITC	NCX	8	HSB132	4 Pmonth	22	6.6	M	CC	Genelogic	Post	4 Pmonth	386	4	22	HSB132	ITC-R	9.3	ITC	R
HSB133	X133.ITC.L.CEL	X133	ITC	L	ITC	ITC	ITC	NCX	13	HSB133	27 Y	21	6.41	F	AA	Genelogic	adult	27 Y	10121	27	21	HSB133	ITC-L	9.1	ITC	L
HSB135	X135.ITC.L.CEL	X135	ITC	L	ITC	ITC	ITC	NCX	14	HSB135	40 Y	30.5	6.82	F	AA	Genelogic	adult	40 Y	14866	40	30.5	HSB135	ITC-L	8	ITC	L
HSB135	X135.ITC.R.CEL	X135	ITC	R	ITC	ITC	ITC	NCX	14	HSB135	40 Y	30.5	6.82	F	AA	Genelogic	adult	40 Y	14866	40	30.5	HSB135	ITC-R	8.2	ITC	R
HSB136	X136.ITC.L.CEL	X136	ITC	L	ITC	ITC	ITC	NCX	13	HSB136	23 Y	10.5	6.36	M	AA	Genelogic	adult	23 Y	8661	23	10.5	HSB136	ITC-L	8.5	ITC	L
HSB136	X136.ITC.R.CEL	X136	ITC	R	ITC	ITC	ITC	NCX	13	HSB136	23 Y	10.5	6.36	M	AA	Genelogic	adult	23 Y	8661	23	10.5	HSB136	ITC-R	8.3	ITC	R
HSB139	X139.ITC.L.CEL	X139	ITC	L	ITC	ITC	ITC	NCX	8	HSB139	4 PMonth	20	6.7	M	AA	Genelogic	Post	4 PMonth	386	4	20	HSB139	ITC-R	9	ITC	L
HSB141	X141.ITC.L.CEL	X141	ITC	L	ITC	ITC	ITC	NCX	11	HSB141	8 Y	30	6.54	M	AA	Genelogic	Post	8 Y	3186	8	30	HSB141	ITC-L	7.9	ITC	L
HSB142	X142.ITC.L.CEL	X142	ITC	L	ITC	ITC	ITC	NCX	13	HSB142	22 Y	18	6.69	M	CC	Genelogic	adult	22 Y	8296	22	18	HSB142	ITC-L	8.7	ITC	L
HSB142	X142.ITC.R.CEL	X142	ITC	R	ITC	ITC	ITC	NCX	13	HSB142	22 Y	18	6.69	M	CC	Genelogic	adult	22 Y	8296	22	18	HSB142	ITC-R	8.9	ITC	R
HSB143	X143.ITC.L.CEL	X143	ITC	L	ITC	ITC	ITC	NCX	10	HSB143	2 Y	12	6.3	F	CC	Genelogic	Post	2 Y	996	2	12	HSB143	ITC-L	6.5	ITC	L
HSB143	X143.ITC.R.CEL	X143	ITC	R	ITC	ITC	ITC	NCX	10	HSB143	2 Y	12	6.3	F	CC	Genelogic	Post	2 Y	996	2	12	HSB143	ITC-R	5.4	ITC	R
HSB144	X144.ITC.L.CEL	X144	ITC	L	ITC	ITC	ITC	NCX	14	HSB144	40 Y	28	6.27	M	AA	KECK	adult	40 Y	14866	40	28	HSB144	ITC-L	8.7	ITC	L
HSB144	X144.ITC.R.CEL	X144	ITC	R	ITC	ITC	ITC	NCX	14	HSB144	40 Y	28	6.27	M	AA	KECK	adult	40 Y	14866	40	28	HSB144	ITC-R	8.2	ITC	R
HSB145	X145.ITC.L.CEL	X145	ITC	L	ITC	ITC	ITC	NCX	13	HSB145	36 Y	18	NA	M	CC	KECK	adult	36 Y	13406	36	18	HSB145	ITC-L	8.2	ITC	L
HSB145	X145.ITC.R.CEL	X145	ITC	R	ITC	ITC	ITC	NCX	13	HSB145	36 Y	18	NA	M	CC	KECK	adult	36 Y	13406	36	18	HSB145	ITC-R	7.3	ITC	R
HSB149	X149.ITC.L.CEL	X149	ITC	L	ITC	ITC	ITC	NCX	4	HSB149	13 PCW	2	6.39	F	E	Genelogic	Pre	13 PCW	91	13	2	HSB149	ITC-L	9.5	ITC	L
HSB149	X149.ITC.R.CEL	X149	ITC	R	ITC	ITC	ITC	NCX	4	HSB149	13 PCW	2	6.39	F	E	Genelogic	Pre	13 PCW	91	13	2	HSB149	ITC-R	9.8	ITC	R
HSB150	X150.ITC.L.CEL	X150	ITC	L	ITC	ITC	ITC	NCX	3	HSB150	12 PCW	2.33	6.08	F	A	Genelogic	Pre	12 PCW	84	12	2.33	HSB150	ITC-L	9	ITC	L
HSB150	X150.ITC.R.CEL	X150	ITC	R	ITC	ITC	ITC	NCX	3	HSB150	12 PCW	2.33	6.08	F	A	Genelogic	Pre	12 PCW	84	12	2.33	HSB150	ITC-R	9.6	ITC	R
HSB153	X153.ITC.L.CEL	X153	ITC	L	ITC	ITC	ITC	NCX	3	HSB153	12 PCW	3	NA	F	As	Genelogic	Pre	12 PCW	84	12	1~3	HSB153	ITC-L	9.4	ITC	L
HSB153	X153.ITC.R.CEL	X153	ITC	R	ITC	ITC	ITC	NCX	3	HSB153	12 PCW	3	NA	F	As	Genelogic	Pre	12 PCW	84	12	1~3	HSB153	ITC-R	9.9	ITC	R
HSB154	X154.ITC.R.CEL	X154	ITC	R	ITC	ITC	ITC	NCX	5	HSB154	16 PCW	1	6.44	M	CC	Genelogic	Pre	16 PCW	112	16	1~3	HSB154	ITC-R	10	ITC	R
HSB155	X155.ITC.L.CEL	X155	ITC	L	ITC	ITC	ITC	NCX	7	HSB155	35 PCW	13	6.67	F	CC	Genelogic	Pre	35 PCW	245	35	13	HSB155	ITC-L	6.6	ITC	L
HSB155	X155.ITC.R.CEL	X155	ITC	R	ITC	ITC	ITC	NCX	7	HSB155	35 PCW	13	6.67	F	CC	Genelogic	Pre	35 PCW	245	35	13	HSB155	ITC-R	7	ITC	R
HSB156	X156.ITC.L.CEL	X156	ITC	L	ITC	ITC	ITC	NCX	15	HSB156	82 Y	16	5.68	F	CC	Genelogic	adult	82 Y	30196	82	16	HSB156	ITC-L	7.4	ITC	L
HSB156	X156.ITC.R.CEL	X156	ITC	R	ITC	ITC	ITC	NCX	15	HSB156	82 Y	16	5.68	F	CC	Genelogic	adult	82 Y	30196	82	16	HSB156	ITC-R	7.2	ITC	R
HSB159	X159.ITC.L.CEL	X159	ITC	L	ITC	ITC	ITC	NCX	6	HSB159	22 PCW	2	6.58	M	CC	Genelogic	Pre	22 PCW	154	22	2	HSB159	ITC-L	9.9	ITC	L
HSB171	X171.ITC.L.CEL	X171	ITC	L	ITC	ITC	ITC	NCX	9	HSB171	10 PMonth	18	5.96	M	AA	Genelogic	Post	10 PMonth	566	10	18	HSB171	ITC-L	9.2	ITC	L
HSB172	X172.ITC.L.CEL	X172	ITC	L	ITC	ITC	ITC	NCX	10	HSB172	3 Y	16	5.69	M	H	Genelogic	Post	3 Y	1361	3	16	HSB172	ITC-L	6	ITC	L
HSB173	X173.ITC.L.CEL	X173	ITC	L	ITC	ITC	ITC	NCX	10	HSB173	3 Y	8	6.03	F	CC	Genelogic	Post	3 Y	1361	3	8	HSB173	ITC-L	7.8	ITC	L
HSB174	X174.ITC.L.CEL	X174	ITC	L	ITC	ITC	ITC	NCX	11	HSB174	8 Y	16	6.25	M	AA	Genelogic	Post	8 Y	3186	8	16	HSB174	ITC-L	8.9	ITC	L
HSB175	X175.ITC.L.CEL	X175	ITC	L	ITC	ITC	ITC	NCX	11	HSB175	11 Y	22	6.7	F	AA	Genelogic	Post	11 Y	4281	11	22	HSB175	ITC-L	8.4	ITC	L
HSB178	X178.ITC.L.CEL	X178	ITC	L	ITC	ITC	ITC	NCX	5	HSB178	16 PCW	3	6.84	M		Genelogic	Pre	16 PCW	112	16	1~3	HSB178	ITC-L	9.8	ITC	L
HSB178	X178.ITC.R.CEL	X178	ITC	R	ITC	ITC	ITC	NCX	5	HSB178	16 PCW	3	6.84	M		Genelogic	Pre	16 PCW	112	16	1~3	HSB178	ITC-R	9.5	ITC	R
HSB182	X182.ITC.L.CEL	X182	ITC	L	ITC	ITC	ITC	NCX	14	HSB182	55 Y	13	6.55	M	CC	Genelogic	adult	55 Y	20341	55	13	HSB182	ITC-L	9.3	ITC	L
HSB183	X183.ITC.L.CEL	X183	ITC	L	ITC	ITC	ITC	NCX	14	HSB183	42 Y	19	6.52	M	CC	Genelogic	adult	42 Y	15596	42	19	HSB183	ITC-L	8.7	ITC	L
HSB187	X187.ITC.L.CEL	X187	ITC	L	ITC	ITC	ITC	NCX	13	HSB187	37 Y	10	6.03	F	H	Genelogic	adult	37 Y	13771	37	10	HSB187	ITC-L	8.2	ITC	L
HSB187	X187.ITC.R.CEL	X187	ITC	R	ITC	ITC	ITC	NCX	13	HSB187	37 Y	10	6.03	F	H	Genelogic	adult	37 Y	13771	37	10	HSB187	ITC-R	7.5	ITC	R
HSB194	X194.ITC.L.CEL	X194	ITC	L	ITC	ITC	ITC	NCX	7	HSB194	37 PCW	20	NA	M	CC	Genelogic	Pre	37 PCW	259	37	20	HSB194	ITC-L	8.7	ITC	L
HSB194	X194.ITC.R.CEL	X194	ITC	R	ITC	ITC	ITC	NCX	7	HSB194	37 PCW	20	NA	M	CC	Genelogic	Pre	37 PCW	259	37	20	HSB194	ITC-R	9	ITC	R
HSB92	X92.V1C.R.CEL	X92	V1C	R	V1C	V1C	V1C	NCX	6	HSB92	21 PCW	4	6.65	M	H	Genelogic	Pre	21 PCW	147	21	4	HSB92	V1C-R	9.3	V1C	R
HSB96	X96.V1C.L.CEL	X96	V1C	L	V1C	V1C	V1C	NCX	5	HSB96	16 PCW	2	NA	M	H	KECK	Pre	16 PCW	112	16	2	HSB96	V1C-L	8.6	V1C	L
HSB96	X96.V1C.R.CEL	X96	V1C	R	V1C	V1C	V1C	NCX	5	HSB96	16 PCW	2	NA	M	H	KECK	Pre	16 PCW	112	16	2	HSB96	V1C-R	9.2	V1C	R
HSB97	X97.V1C.L.CEL	X97	V1C	L	V1C	V1C	V1C	NCX	5	HSB97	17 PCW	1	NA	F	CC	KECK	Pre	17 PCW	119	17	1	HSB97	V1C-L	9.3	V1C	L
HSB97	X97.V1C.R.CEL	X97	V1C	R	V1C	V1C	V1C	NCX	5	HSB97	17 PCW	1	NA	F	CC	KECK	Pre	17 PCW	119	17	1	HSB97	V1C-R	8.7	V1C	R
HSB98	X98.V1C.L.CEL	X98	V1C	L	V1C	V1C	V1C	NCX	6	HSB98	19 PCW	2	NA	F	H	KECK	Pre	19 PCW	133	19	2	HSB98	V1C-L	8.6	V1C	L
HSB98	X98.V1C.R.CEL	X98	V1C	R	V1C	V1C	V1C	NCX	6	HSB98	19 PCW	2	NA	F	H	KECK	Pre	19 PCW	133	19	2	HSB98	V1C-R	9.2	V1C	R
HSB99	X99.V1C.L.CEL	X99	V1C	L	V1C	V1C	V1C	NCX	6	HSB99	21 PCW	2	NA	F	A	KECK	Pre	21 PCW	147	21	2	HSB99	V1C-L	8.9	V1C	L
HSB99	X99.V1C.R.CEL	X99	V1C	R	V1C	V1C	V1C	NCX	6	HSB99	21 PCW	2	NA	F	A	KECK	Pre	21 PCW	147	21	2	HSB99	V1C-R	8.8	V1C	R
HSB100	X100.V1C.L.CEL	X100	V1C	L	V1C	V1C	V1C	NCX	6	HSB100	19 PCW	4	6.56	F	AA	Genelogic	Pre	19 PCW	133	19	4	HSB100	V1C-L	10	V1C	L
HSB100	X100.V1C.R.CEL	X100	V1C	R	V1C	V1C	V1C	NCX	6	HSB100	19 PCW	4	6.56	F	AA	Genelogic	Pre	19 PCW	133	19	4	HSB100	V1C-R	9.8	V1C	R
HSB102	X102.V1C.L.CEL	X102	V1C	L	V1C	V1C	V1C	NCX	6	HSB102	21 PCW	13	5.89	F	CC	Genelogic	Pre	21 PCW	147	21	>13	HSB102	V1C-L	7.6	V1C	L
HSB102	X102.V1C.R.CEL	X102	V1C	R	V1C	V1C	V1C	NCX	6	HSB102	21 PCW	13	5.89	F	CC	Genelogic	Pre	21 PCW	147	21	>13	HSB102	V1C-R	10	V1C	R
HSB103	X103.V1C.L.CEL	X103	V1C	L	V1C	V1C	V1C	NCX	4	HSB103	13 PCW	1.5	NA	M	E	Genelogic	Pre	13 PCW	91	13	1.5	HSB103	V1C-L	9.8	V1C	L
HSB103	X103.V1C.R.CEL	X103	V1C	R	V1C	V1C	V1C	NCX	4	HSB103	13 PCW	1.5	NA	M	E	Genelogic	Pre	13 PCW	91	13	1.5	HSB103	V1C-R	9.9	V1C	R
HSB105	X105.V1C.L.CEL	X105	V1C	L	V1C	V1C	V1C	NCX	12	HSB105	18 Y	28	6.21	M	CC	Genelogic	Post	18 Y	6836	18	28	HSB105	V1C-L	7.9	V1C	L
HSB105	X105.V1C.R.CEL	X105	V1C	R	V1C	V1C	V1C	NCX	12	HSB105	18 Y	28	6.21	M	CC	Genelogic	Post	18 Y	6836	18	28	HSB105	V1C-R	8.3	V1C	R
HSB106	X106.V1C.L.CEL	X106	V1C	L	V1C	V1C	V1C	NCX	15	HSB106	64 Y	4	6.31	M	CC	Genelogic	adult	64 Y	23626	64	4	HSB106	V1C-L	7.8	V1C	L
HSB106	X106.V1C.R.CEL	X106	V1C	R	V1C	V1C	V1C	NCX	15	HSB106	64 Y	4	6.31	M	CC	Genelogic	adult	64 Y	23626	64	4	HSB106	V1C-R	7.7	V1C	R
HSB107	X107.V1C.L.CEL	X107	V1C	L	V1C	V1C	V1C	NCX	6	HSB107	21 PCW	20	6.61	F		KECK	Pre	21 PCW	147	21	20	HSB107	V1C-L	9.2	V1C	L
HSB107	X107.V1C.R.CEL	X107	V1C	R	V1C	V1C	V1C	NCX	6	HSB107	21 PCW	20	6.61	F		KECK	Pre	21 PCW	147	21	20	HSB107	V1C-R	9	V1C	R
HSB111	X111.V1C.L.CEL	X111	V1C	L	V1C	V1C	V1C	NCX	15	HSB111	70 Y	13	6.63	F	CC	Genelogic	adult	70 Y	25816	70	13	HSB111	V1C-L	8.7	V1C	L
HSB111	X111.V1C.R.CEL	X111	V1C	R	V1C	V1C	V1C	NCX	15	HSB111	70 Y	13	6.63	F	CC	Genelogic	adult	70 Y	25816	70	13	HSB111	V1C-R	8.6	V1C	R
HSB113	X113.V1C.L.CEL	X113	V1C	L	V1C	V1C	V1C	NCX	3	HSB113	12 PCW	4	6.92	F	A/E	Genelogic	Pre	12 PCW	84	12	4	HSB113	V1C-L	9.8	V1C	L
HSB113	X113.V1C.R.CEL	X113	V1C	R	V1C	V1C	V1C	NCX	3	HSB113	12 PCW	4	6.92	F	A/E	Genelogic	Pre	12 PCW	84	12	4	HSB113	V1C-R	9.8	V1C	R
HSB114	X114.V1C.R.CEL	X114	V1C	R	V1C	V1C	V1C	NCX	4	HSB114	13 PCW	1	NA	M	E	Genelogic	Pre	13 PCW	91	13	1	HSB114	V1C-R	9.9	V1C	R
HSB118	X118.V1C.R.CEL	X118	V1C	R	V1C	V1C	V1C	NCX	10	HSB118	4 Y	20	6.52	M	AA	Genelogic	Post	4 Y	1726	4	20	HSB118	V1C-R	8.1	V1C	R
HSB119	X119.V1C.L.CEL	X119	V1C	L	V1C	V1C	V1C	NCX	12	HSB119	15 Y	14.5	6.93	M	AA	Genelogic	Post	15 Y	5741	15	14.5	HSB119	V1C-L	9.7	V1C	L
HSB121	X121.V1C.L.CEL	X121	V1C	L	V1C	V1C	V1C	NCX	8	HSB121	4 PMonth	9.5	6.26	M	CC	KECK	Post	4 PMonth	386	4	9.5	HSB121	V1C-L	7.8	V1C	L
HSB121	X121.V1C.R.CEL	X121	V1C	R	V1C	V1C	V1C	NCX	8	HSB121	4 PMonth	9.5	6.26	M	CC	KECK	Post	4 PMonth	386	4	9.5	HSB121	V1C-R	7.6	V1C	R
HSB122	X122.V1C.L.CEL	X122	V1C	L	V1C	V1C	V1C	NCX	9	HSB122	1 Y	18	6.68	F	CC	Genelogic	Post	1 Y	631	1	18	HSB122	V1C-L	9.6	V1C	L
HSB122	X122.V1C.R.CEL	X122	V1C	R	V1C	V1C	V1C	NCX	9	HSB122	1 Y	18	6.68	F	CC	Genelogic	Post	1 Y	631	1	18	HSB122	V1C-R	9.9	V1C	R
HSB123	X123.V1C.L.CEL	X123	V1C	L	V1C	V1C	V1C	NCX	13	HSB123	37 Y	13	6.37	M	AA	Genelogic	adult	37 Y	13771	37	13	HSB123	V1C-L	7.3	V1C	L
HSB123	X123.V1C.R.CEL	X123	V1C	R	V1C	V1C	V1C	NCX	13	HSB123	37 Y	13	6.37	M	AA	Genelogic	adult	37 Y	13771	37	13	HSB123	V1C-R	7.1	V1C	R
HSB124	X124.V1C.R.CEL	X124	V1C	R	V1C	V1C	V1C	NCX	12	HSB124	13 Y	19.5	6.34	F	AA	Genelogic	Post	13 Y	5011	13	19.5	HSB124	V1C-R	9.4	V1C	R
HSB126	X126.V1C.L.CEL	X126	V1C	L	V1C	V1C	V1C	NCX	13	HSB126	30 Y	9.5	6.92	F	CC	KECK	adult	30 Y	11216	30	9.5	HSB126	V1C-L	9.1	V1C	L
HSB126	X126.V1C.R.CEL	X126	V1C	R	V1C	V1C	V1C	NCX	13	HSB126	30 Y	9.5	6.92	F	CC	KECK	adult	30 Y	11216	30	9.5	HSB126	V1C-R	8.3	V1C	R
HSB127	X127.V1C.L.CEL	X127	V1C	L	V1C	V1C	V1C	NCX	12	HSB127	19 Y	9.5	5.91	F	CC	Genelogic	Post	19 Y	7201	19	9.5	HSB127	V1C-L	9.3	V1C	L
HSB130	X130.V1C.L.CEL	X130	V1C	L	V1C	V1C	V1C	NCX	13	HSB130	21 Y	18	6.81	F	AA	Genelogic	adult	21 Y	7931	21	18	HSB130	V1C-L	9.5	V1C	L
HSB131	X131.V1C.L.CEL	X131	V1C	L	V1C	V1C	V1C	NCX	9	HSB131	6 PMonth	26	6.26	F	CC	Genelogic	Post	6 PMonth	446	6	26	HSB131	V1C-L	7.5	V1C	L
HSB132	X132.V1C.L.CEL	X132	V1C	L	V1C	V1C	V1C	NCX	8	HSB132	4 Pmonth	22	6.6	M	CC	Genelogic	Post	4 Pmonth	386	4	22	HSB132	V1C-L	9.5	V1C	L
HSB132	X132.V1C.R.CEL	X132	V1C	R	V1C	V1C	V1C	NCX	8	HSB132	4 Pmonth	22	6.6	M	CC	Genelogic	Post	4 Pmonth	386	4	22	HSB132	V1C-R	8.6	V1C	R
HSB133	X133.V1C.L.CEL	X133	V1C	L	V1C	V1C	V1C	NCX	13	HSB133	27 Y	21	6.41	F	AA	Genelogic	adult	27 Y	10121	27	21	HSB133	V1C-L	8.7	V1C	L
HSB135	X135.V1C.L.CEL	X135	V1C	L	V1C	V1C	V1C	NCX	14	HSB135	40 Y	30.5	6.82	F	AA	Genelogic	adult	40 Y	14866	40	30.5	HSB135	V1C-L	9.1	V1C	L
HSB135	X135.V1C.R.CEL	X135	V1C	R	V1C	V1C	V1C	NCX	14	HSB135	40 Y	30.5	6.82	F	AA	Genelogic	adult	40 Y	14866	40	30.5	HSB135	V1C-R	9.2	V1C	R
HSB136	X136.V1C.L.CEL	X136	V1C	L	V1C	V1C	V1C	NCX	13	HSB136	23 Y	10.5	6.36	M	AA	Genelogic	adult	23 Y	8661	23	10.5	HSB136	V1C-L	8.9	V1C	L
HSB136	X136.V1C.R.CEL	X136	V1C	R	V1C	V1C	V1C	NCX	13	HSB136	23 Y	10.5	6.36	M	AA	Genelogic	adult	23 Y	8661	23	10.5	HSB136	V1C-R	8	V1C	R
HSB139	X139.V1C.L.CEL	X139	V1C	L	V1C	V1C	V1C	NCX	8	HSB139	4 PMonth	20	6.7	M	AA	Genelogic	Post	4 PMonth	386	4	20	HSB139	V1C-R	8.8	V1C	L
HSB141	X141.V1C.L.CEL	X141	V1C	L	V1C	V1C	V1C	NCX	11	HSB141	8 Y	30	6.54	M	AA	Genelogic	Post	8 Y	3186	8	30	HSB141	V1C-L	7.9	V1C	L
HSB142	X142.V1C.L.CEL	X142	V1C	L	V1C	V1C	V1C	NCX	13	HSB142	22 Y	18	6.69	M	CC	Genelogic	adult	22 Y	8296	22	18	HSB142	V1C-L	9.3	V1C	L
HSB142	X142.V1C.R.CEL	X142	V1C	R	V1C	V1C	V1C	NCX	13	HSB142	22 Y	18	6.69	M	CC	Genelogic	adult	22 Y	8296	22	18	HSB142	V1C-R	9	V1C	R
HSB143	X143.V1C.L.CEL	X143	V1C	L	V1C	V1C	V1C	NCX	10	HSB143	2 Y	12	6.3	F	CC	Genelogic	Post	2 Y	996	2	12	HSB143	V1C-L	7.4	V1C	L
HSB143	X143.V1C.R.CEL	X143	V1C	R	V1C	V1C	V1C	NCX	10	HSB143	2 Y	12	6.3	F	CC	Genelogic	Post	2 Y	996	2	12	HSB143	V1C-R	7.4	V1C	R
HSB144	X144.V1C.L.CEL	X144	V1C	L	V1C	V1C	V1C	NCX	14	HSB144	40 Y	28	6.27	M	AA	KECK	adult	40 Y	14866	40	28	HSB144	V1C-L	7.8	V1C	L
HSB144	X144.V1C.R.CEL	X144	V1C	R	V1C	V1C	V1C	NCX	14	HSB144	40 Y	28	6.27	M	AA	KECK	adult	40 Y	14866	40	28	HSB144	V1C-R	8.2	V1C	R
HSB145	X145.V1C.L.CEL	X145	V1C	L	V1C	V1C	V1C	NCX	13	HSB145	36 Y	18	NA	M	CC	KECK	adult	36 Y	13406	36	18	HSB145	V1C-L	7.3	V1C	L
HSB145	X145.V1C.R.CEL	X145	V1C	R	V1C	V1C	V1C	NCX	13	HSB145	36 Y	18	NA	M	CC	KECK	adult	36 Y	13406	36	18	HSB145	V1C-R	7.1	V1C	R
HSB149	X149.V1C.L.CEL	X149	V1C	L	V1C	V1C	V1C	NCX	4	HSB149	13 PCW	2	6.39	F	E	Genelogic	Pre	13 PCW	91	13	2	HSB149	V1C-L	9.8	V1C	L
HSB149	X149.V1C.R.CEL	X149	V1C	R	V1C	V1C	V1C	NCX	4	HSB149	13 PCW	2	6.39	F	E	Genelogic	Pre	13 PCW	91	13	2	HSB149	V1C-R	10	V1C	R
HSB150	X150.V1C.L.CEL	X150	V1C	L	V1C	V1C	V1C	NCX	3	HSB150	12 PCW	2.33	6.08	F	A	Genelogic	Pre	12 PCW	84	12	2.33	HSB150	V1C-L	8.9	V1C	L
HSB150	X150.V1C.R.CEL	X150	V1C	R	V1C	V1C	V1C	NCX	3	HSB150	12 PCW	2.33	6.08	F	A	Genelogic	Pre	12 PCW	84	12	2.33	HSB150	V1C-R	9.7	V1C	R
HSB153	X153.V1C.L.CEL	X153	V1C	L	V1C	V1C	V1C	NCX	3	HSB153	12 PCW	3	NA	F	As	Genelogic	Pre	12 PCW	84	12	1~3	HSB153	V1C-L	9.6	V1C	L
HSB153	X153.V1C.R.CEL	X153	V1C	R	V1C	V1C	V1C	NCX	3	HSB153	12 PCW	3	NA	F	As	Genelogic	Pre	12 PCW	84	12	1~3	HSB153	V1C-R	10	V1C	R
HSB154	X154.V1C.R.CEL	X154	V1C	R	V1C	V1C	V1C	NCX	5	HSB154	16 PCW	1	6.44	M	CC	Genelogic	Pre	16 PCW	112	16	1~3	HSB154	V1C-R	9.8	V1C	R
HSB155	X155.V1C.L.CEL	X155	V1C	L	V1C	V1C	V1C	NCX	7	HSB155	35 PCW	13	6.67	F	CC	Genelogic	Pre	35 PCW	245	35	13	HSB155	V1C-L	6.7	V1C	L
HSB155	X155.V1C.R.CEL	X155	V1C	R	V1C	V1C	V1C	NCX	7	HSB155	35 PCW	13	6.67	F	CC	Genelogic	Pre	35 PCW	245	35	13	HSB155	V1C-R	7.3	V1C	R
HSB156	X156.V1C.L.CEL	X156	V1C	L	V1C	V1C	V1C	NCX	15	HSB156	82 Y	16	5.68	F	CC	Genelogic	adult	82 Y	30196	82	16	HSB156	V1C-L	7.3	V1C	L
HSB156	X156.V1C.R.CEL	X156	V1C	R	V1C	V1C	V1C	NCX	15	HSB156	82 Y	16	5.68	F	CC	Genelogic	adult	82 Y	30196	82	16	HSB156	V1C-R	6.5	V1C	R
HSB159	X159.V1C.L.CEL	X159	V1C	L	V1C	V1C	V1C	NCX	6	HSB159	22 PCW	2	6.58	M	CC	Genelogic	Pre	22 PCW	154	22	2	HSB159	V1C-L	10	V1C	L
HSB159	X159.V1C.R.CEL	X159	V1C	R	V1C	V1C	V1C	NCX	6	HSB159	22 PCW	2	6.58	M	CC	Genelogic	Pre	22 PCW	154	22	2	HSB159	V1C-R	9.7	V1C	R
HSB171	X171.V1C.L.CEL	X171	V1C	L	V1C	V1C	V1C	NCX	9	HSB171	10 PMonth	18	5.96	M	AA	Genelogic	Post	10 PMonth	566	10	18	HSB171	V1C-L	8.9	V1C	L
HSB172	X172.V1C.L.CEL	X172	V1C	L	V1C	V1C	V1C	NCX	10	HSB172	3 Y	16	5.69	M	H	Genelogic	Post	3 Y	1361	3	16	HSB172	V1C-L	7.4	V1C	L
HSB173	X173.V1C.L.CEL	X173	V1C	L	V1C	V1C	V1C	NCX	10	HSB173	3 Y	8	6.03	F	CC	Genelogic	Post	3 Y	1361	3	8	HSB173	V1C-L	8.3	V1C	L
HSB174	X174.V1C.L.CEL	X174	V1C	L	V1C	V1C	V1C	NCX	11	HSB174	8 Y	16	6.25	M	AA	Genelogic	Post	8 Y	3186	8	16	HSB174	V1C-L	9.5	V1C	L
HSB175	X175.V1C.L.CEL	X175	V1C	L	V1C	V1C	V1C	NCX	11	HSB175	11 Y	22	6.7	F	AA	Genelogic	Post	11 Y	4281	11	22	HSB175	V1C-L	9.1	V1C	L
HSB178	X178.V1C.L.CEL	X178	V1C	L	V1C	V1C	V1C	NCX	5	HSB178	16 PCW	3	6.84	M		Genelogic	Pre	16 PCW	112	16	1~3	HSB178	V1C-L	9.9	V1C	L
HSB178	X178.V1C.R.CEL	X178	V1C	R	V1C	V1C	V1C	NCX	5	HSB178	16 PCW	3	6.84	M		Genelogic	Pre	16 PCW	112	16	1~3	HSB178	V1C-R	9.8	V1C	R
HSB182	X182.V1C.L.CEL	X182	V1C	L	V1C	V1C	V1C	NCX	14	HSB182	55 Y	13	6.55	M	CC	Genelogic	adult	55 Y	20341	55	13	HSB182	V1C-L	9.3	V1C	L
HSB183	X183.V1C.L.CEL	X183	V1C	L	V1C	V1C	V1C	NCX	14	HSB183	42 Y	19	6.52	M	CC	Genelogic	adult	42 Y	15596	42	19	HSB183	V1C-L	9.2	V1C	L
HSB187	X187.V1C.L.CEL	X187	V1C	L	V1C	V1C	V1C	NCX	13	HSB187	37 Y	10	6.03	F	H	Genelogic	adult	37 Y	13771	37	10	HSB187	V1C-L	6.1	V1C	L
HSB187	X187.V1C.R.CEL	X187	V1C	R	V1C	V1C	V1C	NCX	13	HSB187	37 Y	10	6.03	F	H	Genelogic	adult	37 Y	13771	37	10	HSB187	V1C-R	6.1	V1C	R
HSB194	X194.V1C.L.CEL	X194	V1C	L	V1C	V1C	V1C	NCX	7	HSB194	37 PCW	20	NA	M	CC	Genelogic	Pre	37 PCW	259	37	20	HSB194	V1C-L	8.1	V1C	L
HSB194	X194.V1C.R.CEL	X194	V1C	R	V1C	V1C	V1C	NCX	7	HSB194	37 PCW	20	NA	M	CC	Genelogic	Pre	37 PCW	259	37	20	HSB194	V1C-R	7.9	V1C	R
