# Supplementary material for: TempShift Reveals the Sequential Development of Human Neocortex and Skewed Developmental Timing of Down Syndrome Brains
Source: Brain Sci. 2023 Jul 13;13(7):1070. doi: 10.3390/brainsci13071070 (PMC10377154; doi:10.3390/brainsci13071070)
Supplement: Supplementary file 1 [file brainsci-13-01070-s001.zip › Table S2 Shift genes in the human neocortex.xlsx]

## Sheet: Supplementary Table 1
Supplementary Table 1 | Samples used in the analysis
Brain	Cortical areas	Hemisphere	Age	Postconceptual days	Disease	Data accession number
HSB92	DFC	R	21 PCW	147	Healthy	GSE25219
HSB96	DFC	L	16 PCW	112	Healthy	GSE25219
HSB96	DFC	R	16 PCW	112	Healthy	GSE25219
HSB97	DFC	L	17 PCW	119	Healthy	GSE25219
HSB97	DFC	R	17 PCW	119	Healthy	GSE25219
HSB98	DFC	L	19 PCW	133	Healthy	GSE25219
HSB98	DFC	R	19 PCW	133	Healthy	GSE25219
HSB99	DFC	L	21 PCW	147	Healthy	GSE25219
HSB99	DFC	R	21 PCW	147	Healthy	GSE25219
HSB100	DFC	L	19 PCW	133	Healthy	GSE25219
HSB100	DFC	R	19 PCW	133	Healthy	GSE25219
HSB102	DFC	L	21 PCW	147	Healthy	GSE25219
HSB102	DFC	R	21 PCW	147	Healthy	GSE25219
HSB103	DFC	L	13 PCW	91	Healthy	GSE25219
HSB103	DFC	R	13 PCW	91	Healthy	GSE25219
HSB105	DFC	L	18 Y	6836	Healthy	GSE25219
HSB105	DFC	R	18 Y	6836	Healthy	GSE25219
HSB106	DFC	L	64 Y	23626	Healthy	GSE25219
HSB106	DFC	R	64 Y	23626	Healthy	GSE25219
HSB107	DFC	L	21 PCW	147	Healthy	GSE25219
HSB107	DFC	R	21 PCW	147	Healthy	GSE25219
HSB111	DFC	L	70 Y	25816	Healthy	GSE25219
HSB111	DFC	R	70 Y	25816	Healthy	GSE25219
HSB112	DFC	L	8 PCW	56	Healthy	GSE25219
HSB112	DFC	R	8 PCW	56	Healthy	GSE25219
HSB113	DFC	L	12 PCW	84	Healthy	GSE25219
HSB113	DFC	R	12 PCW	84	Healthy	GSE25219
HSB114	DFC	L	13 PCW	91	Healthy	GSE25219
HSB114	DFC	R	13 PCW	91	Healthy	GSE25219
HSB118	DFC	R	4 Y	1726	Healthy	GSE25219
HSB119	DFC	L	15 Y	5741	Healthy	GSE25219
HSB121	DFC	L	4 PMonth	386	Healthy	GSE25219
HSB121	DFC	R	4 PMonth	386	Healthy	GSE25219
HSB122	DFC	L	1 Y	631	Healthy	GSE25219
HSB122	DFC	R	1 Y	631	Healthy	GSE25219
HSB123	DFC	L	37 Y	13771	Healthy	GSE25219
HSB123	DFC	R	37 Y	13771	Healthy	GSE25219
HSB124	DFC	L	13 Y	5011	Healthy	GSE25219
HSB124	DFC	R	13 Y	5011	Healthy	GSE25219
HSB126	DFC	L	30 Y	11216	Healthy	GSE25219
HSB126	DFC	R	30 Y	11216	Healthy	GSE25219
HSB127	DFC	L	19 Y	7201	Healthy	GSE25219
HSB130	DFC	L	21 Y	7931	Healthy	GSE25219
HSB131	DFC	L	6 PMonth	446	Healthy	GSE25219
HSB132	DFC	L	4 Pmonth	386	Healthy	GSE25219
HSB132	DFC	R	4 Pmonth	386	Healthy	GSE25219
HSB133	DFC	L	27 Y	10121	Healthy	GSE25219
HSB135	DFC	L	40 Y	14866	Healthy	GSE25219
HSB135	DFC	R	40 Y	14866	Healthy	GSE25219
HSB136	DFC	L	23 Y	8661	Healthy	GSE25219
HSB136	DFC	R	23 Y	8661	Healthy	GSE25219
HSB139	DFC	L	4 PMonth	386	Healthy	GSE25219
HSB141	DFC	L	8 Y	3186	Healthy	GSE25219
HSB142	DFC	L	22 Y	8296	Healthy	GSE25219
HSB142	DFC	R	22 Y	8296	Healthy	GSE25219
HSB143	DFC	L	2 Y	996	Healthy	GSE25219
HSB143	DFC	R	2 Y	996	Healthy	GSE25219
HSB144	DFC	L	40 Y	14866	Healthy	GSE25219
HSB144	DFC	R	40 Y	14866	Healthy	GSE25219
HSB145	DFC	L	36 Y	13406	Healthy	GSE25219
HSB145	DFC	R	36 Y	13406	Healthy	GSE25219
HSB148	DFC	L	9 PCW	63	Healthy	GSE25219
HSB148	DFC	R	9 PCW	63	Healthy	GSE25219
HSB149	DFC	L	13 PCW	91	Healthy	GSE25219
HSB149	DFC	R	13 PCW	91	Healthy	GSE25219
HSB150	DFC	L	12 PCW	84	Healthy	GSE25219
HSB150	DFC	R	12 PCW	84	Healthy	GSE25219
HSB153	DFC	L	12 PCW	84	Healthy	GSE25219
HSB153	DFC	R	12 PCW	84	Healthy	GSE25219
HSB154	DFC	R	16 PCW	112	Healthy	GSE25219
HSB155	DFC	L	35 PCW	245	Healthy	GSE25219
HSB155	DFC	R	35 PCW	245	Healthy	GSE25219
HSB156	DFC	L	82 Y	30196	Healthy	GSE25219
HSB156	DFC	R	82 Y	30196	Healthy	GSE25219
HSB159	DFC	L	22 PCW	154	Healthy	GSE25219
HSB159	DFC	R	22 PCW	154	Healthy	GSE25219
HSB171	DFC	L	10 PMonth	566	Healthy	GSE25219
HSB172	DFC	L	3 Y	1361	Healthy	GSE25219
HSB175	DFC	L	11 Y	4281	Healthy	GSE25219
HSB174	DFC	L	8 Y	3186	Healthy	GSE25219
HSB178	DFC	L	16 PCW	112	Healthy	GSE25219
HSB178	DFC	R	16 PCW	112	Healthy	GSE25219
HSB182	DFC	L	55 Y	20341	Healthy	GSE25219
HSB183	DFC	L	42 Y	15596	Healthy	GSE25219
HSB187	DFC	L	37 Y	13771	Healthy	GSE25219
HSB187	DFC	R	37 Y	13771	Healthy	GSE25219
HSB194	DFC	L	37 PCW	259	Healthy	GSE25219
HSB194	DFC	R	37 PCW	259	Healthy	GSE25219
HSB92	MFC	R	21 PCW	147	Healthy	GSE25219
HSB96	MFC	L	16 PCW	112	Healthy	GSE25219
HSB96	MFC	R	16 PCW	112	Healthy	GSE25219
HSB97	MFC	L	17 PCW	119	Healthy	GSE25219
HSB97	MFC	R	17 PCW	119	Healthy	GSE25219
HSB98	MFC	L	19 PCW	133	Healthy	GSE25219
HSB98	MFC	R	19 PCW	133	Healthy	GSE25219
HSB99	MFC	L	21 PCW	147	Healthy	GSE25219
HSB99	MFC	R	21 PCW	147	Healthy	GSE25219
HSB100	MFC	L	19 PCW	133	Healthy	GSE25219
HSB100	MFC	R	19 PCW	133	Healthy	GSE25219
HSB102	MFC	L	21 PCW	147	Healthy	GSE25219
HSB102	MFC	R	21 PCW	147	Healthy	GSE25219
HSB103	MFC	L	13 PCW	91	Healthy	GSE25219
HSB103	MFC	R	13 PCW	91	Healthy	GSE25219
HSB105	MFC	L	18 Y	6836	Healthy	GSE25219
HSB105	MFC	R	18 Y	6836	Healthy	GSE25219
HSB106	MFC	L	64 Y	23626	Healthy	GSE25219
HSB106	MFC	R	64 Y	23626	Healthy	GSE25219
HSB107	MFC	L	21 PCW	147	Healthy	GSE25219
HSB107	MFC	R	21 PCW	147	Healthy	GSE25219
HSB111	MFC	L	70 Y	25816	Healthy	GSE25219
HSB111	MFC	R	70 Y	25816	Healthy	GSE25219
HSB112	MFC	L	8 PCW	56	Healthy	GSE25219
HSB112	MFC	R	8 PCW	56	Healthy	GSE25219
HSB113	MFC	L	12 PCW	84	Healthy	GSE25219
HSB113	MFC	R	12 PCW	84	Healthy	GSE25219
HSB114	MFC	L	13 PCW	91	Healthy	GSE25219
HSB114	MFC	R	13 PCW	91	Healthy	GSE25219
HSB118	MFC	R	4 Y	1726	Healthy	GSE25219
HSB119	MFC	L	15 Y	5741	Healthy	GSE25219
HSB121	MFC	L	4 PMonth	386	Healthy	GSE25219
HSB121	MFC	R	4 PMonth	386	Healthy	GSE25219
HSB122	MFC	L	1 Y	631	Healthy	GSE25219
HSB122	MFC	R	1 Y	631	Healthy	GSE25219
HSB123	MFC	L	37 Y	13771	Healthy	GSE25219
HSB123	MFC	R	37 Y	13771	Healthy	GSE25219
HSB124	MFC	L	13 Y	5011	Healthy	GSE25219
HSB124	MFC	R	13 Y	5011	Healthy	GSE25219
HSB125	MFC	L	28 Y	10486	Healthy	GSE25219
HSB125	MFC	R	28 Y	10486	Healthy	GSE25219
HSB126	MFC	L	30 Y	11216	Healthy	GSE25219
HSB126	MFC	R	30 Y	11216	Healthy	GSE25219
HSB127	MFC	L	19 Y	7201	Healthy	GSE25219
HSB130	MFC	L	21 Y	7931	Healthy	GSE25219
HSB131	MFC	L	6 PMonth	446	Healthy	GSE25219
HSB132	MFC	L	4 Pmonth	386	Healthy	GSE25219
HSB132	MFC	R	4 Pmonth	386	Healthy	GSE25219
HSB133	MFC	L	27 Y	10121	Healthy	GSE25219
HSB135	MFC	L	40 Y	14866	Healthy	GSE25219
HSB135	MFC	R	40 Y	14866	Healthy	GSE25219
HSB136	MFC	L	23 Y	8661	Healthy	GSE25219
HSB136	MFC	R	23 Y	8661	Healthy	GSE25219
HSB139	MFC	L	4 PMonth	386	Healthy	GSE25219
HSB141	MFC	L	8 Y	3186	Healthy	GSE25219
HSB142	MFC	L	22 Y	8296	Healthy	GSE25219
HSB142	MFC	R	22 Y	8296	Healthy	GSE25219
HSB143	MFC	L	2 Y	996	Healthy	GSE25219
HSB143	MFC	R	2 Y	996	Healthy	GSE25219
HSB144	MFC	L	40 Y	14866	Healthy	GSE25219
HSB144	MFC	R	40 Y	14866	Healthy	GSE25219
HSB145	MFC	L	36 Y	13406	Healthy	GSE25219
HSB145	MFC	R	36 Y	13406	Healthy	GSE25219
HSB148	MFC	L	9 PCW	63	Healthy	GSE25219
HSB148	MFC	R	9 PCW	63	Healthy	GSE25219
HSB149	MFC	L	13 PCW	91	Healthy	GSE25219
HSB149	MFC	R	13 PCW	91	Healthy	GSE25219
HSB150	MFC	L	12 PCW	84	Healthy	GSE25219
HSB150	MFC	R	12 PCW	84	Healthy	GSE25219
HSB153	MFC	L	12 PCW	84	Healthy	GSE25219
HSB153	MFC	R	12 PCW	84	Healthy	GSE25219
HSB154	MFC	R	16 PCW	112	Healthy	GSE25219
HSB155	MFC	L	35 PCW	245	Healthy	GSE25219
HSB155	MFC	R	35 PCW	245	Healthy	GSE25219
HSB156	MFC	L	82 Y	30196	Healthy	GSE25219
HSB156	MFC	R	82 Y	30196	Healthy	GSE25219
HSB159	MFC	L	22 PCW	154	Healthy	GSE25219
HSB159	MFC	R	22 PCW	154	Healthy	GSE25219
HSB171	MFC	L	10 PMonth	566	Healthy	GSE25219
HSB172	MFC	L	3 Y	1361	Healthy	GSE25219
HSB174	MFC	L	8 Y	3186	Healthy	GSE25219
HSB175	MFC	L	11 Y	4281	Healthy	GSE25219
HSB178	MFC	L	16 PCW	112	Healthy	GSE25219
HSB178	MFC	R	16 PCW	112	Healthy	GSE25219
HSB182	MFC	L	55 Y	20341	Healthy	GSE25219
HSB183	MFC	L	42 Y	15596	Healthy	GSE25219
HSB187	MFC	L	37 Y	13771	Healthy	GSE25219
HSB187	MFC	R	37 Y	13771	Healthy	GSE25219
HSB194	MFC	L	37 PCW	259	Healthy	GSE25219
HSB194	MFC	R	37 PCW	259	Healthy	GSE25219
HSB92	OFC	R	21 PCW	147	Healthy	GSE25219
HSB97	OFC	L	17 PCW	119	Healthy	GSE25219
HSB97	OFC	R	17 PCW	119	Healthy	GSE25219
HSB100	OFC	L	19 PCW	133	Healthy	GSE25219
HSB100	OFC	R	19 PCW	133	Healthy	GSE25219
HSB102	OFC	L	21 PCW	147	Healthy	GSE25219
HSB102	OFC	R	21 PCW	147	Healthy	GSE25219
HSB103	OFC	L	13 PCW	91	Healthy	GSE25219
HSB103	OFC	R	13 PCW	91	Healthy	GSE25219
HSB105	OFC	L	18 Y	6836	Healthy	GSE25219
HSB105	OFC	R	18 Y	6836	Healthy	GSE25219
HSB106	OFC	L	64 Y	23626	Healthy	GSE25219
HSB106	OFC	R	64 Y	23626	Healthy	GSE25219
HSB107	OFC	L	21 PCW	147	Healthy	GSE25219
HSB107	OFC	R	21 PCW	147	Healthy	GSE25219
HSB111	OFC	L	70 Y	25816	Healthy	GSE25219
HSB111	OFC	R	70 Y	25816	Healthy	GSE25219
HSB112	OFC	L	8 PCW	56	Healthy	GSE25219
HSB112	OFC	R	8 PCW	56	Healthy	GSE25219
HSB113	OFC	L	12 PCW	84	Healthy	GSE25219
HSB113	OFC	R	12 PCW	84	Healthy	GSE25219
HSB114	OFC	L	13 PCW	91	Healthy	GSE25219
HSB114	OFC	R	13 PCW	91	Healthy	GSE25219
HSB119	OFC	L	15 Y	5741	Healthy	GSE25219
HSB121	OFC	L	4 PMonth	386	Healthy	GSE25219
HSB121	OFC	R	4 PMonth	386	Healthy	GSE25219
HSB122	OFC	L	1 Y	631	Healthy	GSE25219
HSB122	OFC	R	1 Y	631	Healthy	GSE25219
HSB123	OFC	L	37 Y	13771	Healthy	GSE25219
HSB123	OFC	R	37 Y	13771	Healthy	GSE25219
HSB124	OFC	L	13 Y	5011	Healthy	GSE25219
HSB124	OFC	R	13 Y	5011	Healthy	GSE25219
HSB125	OFC	L	28 Y	10486	Healthy	GSE25219
HSB125	OFC	R	28 Y	10486	Healthy	GSE25219
HSB126	OFC	L	30 Y	11216	Healthy	GSE25219
HSB126	OFC	R	30 Y	11216	Healthy	GSE25219
HSB127	OFC	L	19 Y	7201	Healthy	GSE25219
HSB130	OFC	L	21 Y	7931	Healthy	GSE25219
HSB131	OFC	L	6 PMonth	446	Healthy	GSE25219
HSB132	OFC	L	4 Pmonth	386	Healthy	GSE25219
HSB132	OFC	R	4 Pmonth	386	Healthy	GSE25219
HSB133	OFC	L	27 Y	10121	Healthy	GSE25219
HSB135	OFC	L	40 Y	14866	Healthy	GSE25219
HSB135	OFC	R	40 Y	14866	Healthy	GSE25219
HSB136	OFC	L	23 Y	8661	Healthy	GSE25219
HSB136	OFC	R	23 Y	8661	Healthy	GSE25219
HSB139	OFC	L	4 PMonth	386	Healthy	GSE25219
HSB141	OFC	L	8 Y	3186	Healthy	GSE25219
HSB142	OFC	L	22 Y	8296	Healthy	GSE25219
HSB142	OFC	R	22 Y	8296	Healthy	GSE25219
HSB143	OFC	L	2 Y	996	Healthy	GSE25219
HSB143	OFC	R	2 Y	996	Healthy	GSE25219
HSB144	OFC	L	40 Y	14866	Healthy	GSE25219
HSB144	OFC	R	40 Y	14866	Healthy	GSE25219
HSB145	OFC	L	36 Y	13406	Healthy	GSE25219
HSB145	OFC	R	36 Y	13406	Healthy	GSE25219
HSB148	OFC	L	9 PCW	63	Healthy	GSE25219
HSB148	OFC	R	9 PCW	63	Healthy	GSE25219
HSB149	OFC	L	13 PCW	91	Healthy	GSE25219
HSB149	OFC	R	13 PCW	91	Healthy	GSE25219
HSB150	OFC	L	12 PCW	84	Healthy	GSE25219
HSB150	OFC	R	12 PCW	84	Healthy	GSE25219
HSB153	OFC	L	12 PCW	84	Healthy	GSE25219
HSB153	OFC	R	12 PCW	84	Healthy	GSE25219
HSB154	OFC	R	16 PCW	112	Healthy	GSE25219
HSB155	OFC	L	35 PCW	245	Healthy	GSE25219
HSB155	OFC	R	35 PCW	245	Healthy	GSE25219
HSB156	OFC	R	82 Y	30196	Healthy	GSE25219
HSB159	OFC	L	22 PCW	154	Healthy	GSE25219
HSB159	OFC	R	22 PCW	154	Healthy	GSE25219
HSB171	OFC	L	10 PMonth	566	Healthy	GSE25219
HSB172	OFC	L	3 Y	1361	Healthy	GSE25219
HSB174	OFC	L	8 Y	3186	Healthy	GSE25219
HSB175	OFC	L	11 Y	4281	Healthy	GSE25219
HSB178	OFC	L	16 PCW	112	Healthy	GSE25219
HSB178	OFC	R	16 PCW	112	Healthy	GSE25219
HSB182	OFC	L	55 Y	20341	Healthy	GSE25219
HSB183	OFC	L	42 Y	15596	Healthy	GSE25219
HSB187	OFC	L	37 Y	13771	Healthy	GSE25219
HSB187	OFC	R	37 Y	13771	Healthy	GSE25219
HSB194	OFC	L	37 PCW	259	Healthy	GSE25219
HSB194	OFC	R	37 PCW	259	Healthy	GSE25219
HSB92	VFC	R	21 PCW	147	Healthy	GSE25219
HSB96	VFC	L	16 PCW	112	Healthy	GSE25219
HSB96	VFC	R	16 PCW	112	Healthy	GSE25219
HSB97	VFC	L	17 PCW	119	Healthy	GSE25219
HSB97	VFC	R	17 PCW	119	Healthy	GSE25219
HSB98	VFC	L	19 PCW	133	Healthy	GSE25219
HSB98	VFC	R	19 PCW	133	Healthy	GSE25219
HSB99	VFC	L	21 PCW	147	Healthy	GSE25219
HSB99	VFC	R	21 PCW	147	Healthy	GSE25219
HSB100	VFC	L	19 PCW	133	Healthy	GSE25219
HSB100	VFC	R	19 PCW	133	Healthy	GSE25219
HSB102	VFC	L	21 PCW	147	Healthy	GSE25219
HSB102	VFC	R	21 PCW	147	Healthy	GSE25219
HSB103	VFC	L	13 PCW	91	Healthy	GSE25219
HSB103	VFC	R	13 PCW	91	Healthy	GSE25219
HSB105	VFC	L	18 Y	6836	Healthy	GSE25219
HSB105	VFC	R	18 Y	6836	Healthy	GSE25219
HSB106	VFC	L	64 Y	23626	Healthy	GSE25219
HSB106	VFC	R	64 Y	23626	Healthy	GSE25219
HSB107	VFC	L	21 PCW	147	Healthy	GSE25219
HSB107	VFC	R	21 PCW	147	Healthy	GSE25219
HSB111	VFC	L	70 Y	25816	Healthy	GSE25219
HSB111	VFC	R	70 Y	25816	Healthy	GSE25219
HSB112	VFC	L	8 PCW	56	Healthy	GSE25219
HSB112	VFC	R	8 PCW	56	Healthy	GSE25219
HSB113	VFC	L	12 PCW	84	Healthy	GSE25219
HSB113	VFC	R	12 PCW	84	Healthy	GSE25219
HSB114	VFC	L	13 PCW	91	Healthy	GSE25219
HSB114	VFC	R	13 PCW	91	Healthy	GSE25219
HSB118	VFC	R	4 Y	1726	Healthy	GSE25219
HSB119	VFC	L	15 Y	5741	Healthy	GSE25219
HSB121	VFC	L	4 PMonth	386	Healthy	GSE25219
HSB121	VFC	R	4 PMonth	386	Healthy	GSE25219
HSB122	VFC	L	1 Y	631	Healthy	GSE25219
HSB122	VFC	R	1 Y	631	Healthy	GSE25219
HSB123	VFC	L	37 Y	13771	Healthy	GSE25219
HSB123	VFC	R	37 Y	13771	Healthy	GSE25219
HSB124	VFC	L	13 Y	5011	Healthy	GSE25219
HSB124	VFC	R	13 Y	5011	Healthy	GSE25219
HSB126	VFC	L	30 Y	11216	Healthy	GSE25219
HSB126	VFC	R	30 Y	11216	Healthy	GSE25219
HSB127	VFC	L	19 Y	7201	Healthy	GSE25219
HSB130	VFC	L	21 Y	7931	Healthy	GSE25219
HSB131	VFC	L	6 PMonth	446	Healthy	GSE25219
HSB132	VFC	L	4 Pmonth	386	Healthy	GSE25219
HSB132	VFC	R	4 Pmonth	386	Healthy	GSE25219
HSB135	VFC	L	40 Y	14866	Healthy	GSE25219
HSB135	VFC	R	40 Y	14866	Healthy	GSE25219
HSB136	VFC	L	23 Y	8661	Healthy	GSE25219
HSB136	VFC	R	23 Y	8661	Healthy	GSE25219
HSB139	VFC	L	4 PMonth	386	Healthy	GSE25219
HSB141	VFC	L	8 Y	3186	Healthy	GSE25219
HSB142	VFC	L	22 Y	8296	Healthy	GSE25219
HSB142	VFC	R	22 Y	8296	Healthy	GSE25219
HSB143	VFC	L	2 Y	996	Healthy	GSE25219
HSB143	VFC	R	2 Y	996	Healthy	GSE25219
HSB144	VFC	L	40 Y	14866	Healthy	GSE25219
HSB144	VFC	R	40 Y	14866	Healthy	GSE25219
HSB145	VFC	L	36 Y	13406	Healthy	GSE25219
HSB145	VFC	R	36 Y	13406	Healthy	GSE25219
HSB149	VFC	L	13 PCW	91	Healthy	GSE25219
HSB149	VFC	R	13 PCW	91	Healthy	GSE25219
HSB150	VFC	L	12 PCW	84	Healthy	GSE25219
HSB150	VFC	R	12 PCW	84	Healthy	GSE25219
HSB153	VFC	L	12 PCW	84	Healthy	GSE25219
HSB153	VFC	R	12 PCW	84	Healthy	GSE25219
HSB154	VFC	R	16 PCW	112	Healthy	GSE25219
HSB155	VFC	L	35 PCW	245	Healthy	GSE25219
HSB155	VFC	R	35 PCW	245	Healthy	GSE25219
HSB156	VFC	R	82 Y	30196	Healthy	GSE25219
HSB159	VFC	L	22 PCW	154	Healthy	GSE25219
HSB159	VFC	R	22 PCW	154	Healthy	GSE25219
HSB171	VFC	L	10 PMonth	566	Healthy	GSE25219
HSB172	VFC	L	3 Y	1361	Healthy	GSE25219
HSB173	VFC	L	3 Y	1361	Healthy	GSE25219
HSB174	VFC	L	8 Y	3186	Healthy	GSE25219
HSB175	VFC	L	11 Y	4281	Healthy	GSE25219
HSB178	VFC	L	16 PCW	112	Healthy	GSE25219
HSB178	VFC	R	16 PCW	112	Healthy	GSE25219
HSB182	VFC	L	55 Y	20341	Healthy	GSE25219
HSB183	VFC	L	42 Y	15596	Healthy	GSE25219
HSB187	VFC	L	37 Y	13771	Healthy	GSE25219
HSB187	VFC	R	37 Y	13771	Healthy	GSE25219
HSB194	VFC	L	37 PCW	259	Healthy	GSE25219
HSB194	VFC	R	37 PCW	259	Healthy	GSE25219
HSB92	M1C	R	21 PCW	147	Healthy	GSE25219
HSB100	M1C	L	19 PCW	133	Healthy	GSE25219
HSB100	M1C	R	19 PCW	133	Healthy	GSE25219
HSB102	M1C	L	21 PCW	147	Healthy	GSE25219
HSB102	M1C	R	21 PCW	147	Healthy	GSE25219
HSB103	M1C	L	13 PCW	91	Healthy	GSE25219
HSB103	M1C	R	13 PCW	91	Healthy	GSE25219
HSB105	M1C	L	18 Y	6836	Healthy	GSE25219
HSB105	M1C	R	18 Y	6836	Healthy	GSE25219
HSB106	M1C	L	64 Y	23626	Healthy	GSE25219
HSB106	M1C	R	64 Y	23626	Healthy	GSE25219
HSB107	M1C	L	21 PCW	147	Healthy	GSE25219
HSB107	M1C	R	21 PCW	147	Healthy	GSE25219
HSB111	M1C	L	70 Y	25816	Healthy	GSE25219
HSB111	M1C	R	70 Y	25816	Healthy	GSE25219
HSB113	M1C	L	12 PCW	84	Healthy	GSE25219
HSB113	M1C	R	12 PCW	84	Healthy	GSE25219
HSB114	M1C	L	13 PCW	91	Healthy	GSE25219
HSB114	M1C	R	13 PCW	91	Healthy	GSE25219
HSB118	M1C	R	4 Y	1726	Healthy	GSE25219
HSB119	M1C	L	15 Y	5741	Healthy	GSE25219
HSB121	M1C	L	4 PMonth	386	Healthy	GSE25219
HSB121	M1C	R	4 PMonth	386	Healthy	GSE25219
HSB122	M1C	L	1 Y	631	Healthy	GSE25219
HSB122	M1C	R	1 Y	631	Healthy	GSE25219
HSB123	M1C	L	37 Y	13771	Healthy	GSE25219
HSB123	M1C	R	37 Y	13771	Healthy	GSE25219
HSB124	M1C	L	13 Y	5011	Healthy	GSE25219
HSB124	M1C	R	13 Y	5011	Healthy	GSE25219
HSB126	M1C	L	30 Y	11216	Healthy	GSE25219
HSB126	M1C	R	30 Y	11216	Healthy	GSE25219
HSB127	M1C	L	19 Y	7201	Healthy	GSE25219
HSB130	M1C	L	21 Y	7931	Healthy	GSE25219
HSB131	M1C	L	6 PMonth	446	Healthy	GSE25219
HSB132	M1C	L	4 Pmonth	386	Healthy	GSE25219
HSB132	M1C	R	4 Pmonth	386	Healthy	GSE25219
HSB135	M1C	L	40 Y	14866	Healthy	GSE25219
HSB135	M1C	R	40 Y	14866	Healthy	GSE25219
HSB136	M1C	L	23 Y	8661	Healthy	GSE25219
HSB136	M1C	R	23 Y	8661	Healthy	GSE25219
HSB139	M1C	L	4 PMonth	386	Healthy	GSE25219
HSB141	M1C	L	8 Y	3186	Healthy	GSE25219
HSB142	M1C	L	22 Y	8296	Healthy	GSE25219
HSB142	M1C	R	22 Y	8296	Healthy	GSE25219
HSB143	M1C	L	2 Y	996	Healthy	GSE25219
HSB143	M1C	R	2 Y	996	Healthy	GSE25219
HSB144	M1C	L	40 Y	14866	Healthy	GSE25219
HSB144	M1C	R	40 Y	14866	Healthy	GSE25219
HSB145	M1C	L	36 Y	13406	Healthy	GSE25219
HSB145	M1C	R	36 Y	13406	Healthy	GSE25219
HSB149	M1C	L	13 PCW	91	Healthy	GSE25219
HSB149	M1C	R	13 PCW	91	Healthy	GSE25219
HSB150	M1C	L	12 PCW	84	Healthy	GSE25219
HSB150	M1C	R	12 PCW	84	Healthy	GSE25219
HSB153	M1C	L	12 PCW	84	Healthy	GSE25219
HSB153	M1C	R	12 PCW	84	Healthy	GSE25219
HSB155	M1C	L	35 PCW	245	Healthy	GSE25219
HSB155	M1C	R	35 PCW	245	Healthy	GSE25219
HSB156	M1C	L	82 Y	30196	Healthy	GSE25219
HSB156	M1C	R	82 Y	30196	Healthy	GSE25219
HSB159	M1C	L	22 PCW	154	Healthy	GSE25219
HSB159	M1C	R	22 PCW	154	Healthy	GSE25219
HSB172	M1C	L	3 Y	1361	Healthy	GSE25219
HSB173	M1C	L	3 Y	1361	Healthy	GSE25219
HSB175	M1C	L	11 Y	4281	Healthy	GSE25219
HSB178	M1C	L	16 PCW	112	Healthy	GSE25219
HSB178	M1C	R	16 PCW	112	Healthy	GSE25219
HSB183	M1C	L	42 Y	15596	Healthy	GSE25219
HSB187	M1C	L	37 Y	13771	Healthy	GSE25219
HSB187	M1C	R	37 Y	13771	Healthy	GSE25219
HSB194	M1C	L	37 PCW	259	Healthy	GSE25219
HSB194	M1C	R	37 PCW	259	Healthy	GSE25219
HSB92	S1C	R	21 PCW	147	Healthy	GSE25219
HSB100	S1C	L	19 PCW	133	Healthy	GSE25219
HSB100	S1C	R	19 PCW	133	Healthy	GSE25219
HSB102	S1C	L	21 PCW	147	Healthy	GSE25219
HSB102	S1C	R	21 PCW	147	Healthy	GSE25219
HSB103	S1C	L	13 PCW	91	Healthy	GSE25219
HSB103	S1C	R	13 PCW	91	Healthy	GSE25219
HSB105	S1C	L	18 Y	6836	Healthy	GSE25219
HSB105	S1C	R	18 Y	6836	Healthy	GSE25219
HSB106	S1C	L	64 Y	23626	Healthy	GSE25219
HSB106	S1C	R	64 Y	23626	Healthy	GSE25219
HSB107	S1C	L	21 PCW	147	Healthy	GSE25219
HSB107	S1C	R	21 PCW	147	Healthy	GSE25219
HSB111	S1C	L	70 Y	25816	Healthy	GSE25219
HSB111	S1C	R	70 Y	25816	Healthy	GSE25219
HSB113	S1C	L	12 PCW	84	Healthy	GSE25219
HSB113	S1C	R	12 PCW	84	Healthy	GSE25219
HSB114	S1C	L	13 PCW	91	Healthy	GSE25219
HSB114	S1C	R	13 PCW	91	Healthy	GSE25219
HSB118	S1C	R	4 Y	1726	Healthy	GSE25219
HSB119	S1C	L	15 Y	5741	Healthy	GSE25219
HSB121	S1C	L	4 PMonth	386	Healthy	GSE25219
HSB121	S1C	R	4 PMonth	386	Healthy	GSE25219
HSB122	S1C	L	1 Y	631	Healthy	GSE25219
HSB122	S1C	R	1 Y	631	Healthy	GSE25219
HSB123	S1C	L	37 Y	13771	Healthy	GSE25219
HSB123	S1C	R	37 Y	13771	Healthy	GSE25219
HSB124	S1C	L	13 Y	5011	Healthy	GSE25219
HSB124	S1C	R	13 Y	5011	Healthy	GSE25219
HSB126	S1C	L	30 Y	11216	Healthy	GSE25219
HSB126	S1C	R	30 Y	11216	Healthy	GSE25219
HSB127	S1C	L	19 Y	7201	Healthy	GSE25219
HSB130	S1C	L	21 Y	7931	Healthy	GSE25219
HSB131	S1C	L	6 PMonth	446	Healthy	GSE25219
HSB132	S1C	L	4 Pmonth	386	Healthy	GSE25219
HSB132	S1C	R	4 Pmonth	386	Healthy	GSE25219
HSB135	S1C	L	40 Y	14866	Healthy	GSE25219
HSB135	S1C	R	40 Y	14866	Healthy	GSE25219
HSB136	S1C	L	23 Y	8661	Healthy	GSE25219
HSB136	S1C	R	23 Y	8661	Healthy	GSE25219
HSB139	S1C	L	4 PMonth	386	Healthy	GSE25219
HSB141	S1C	L	8 Y	3186	Healthy	GSE25219
HSB142	S1C	L	22 Y	8296	Healthy	GSE25219
HSB142	S1C	R	22 Y	8296	Healthy	GSE25219
HSB143	S1C	L	2 Y	996	Healthy	GSE25219
HSB143	S1C	R	2 Y	996	Healthy	GSE25219
HSB144	S1C	L	40 Y	14866	Healthy	GSE25219
HSB144	S1C	R	40 Y	14866	Healthy	GSE25219
HSB145	S1C	L	36 Y	13406	Healthy	GSE25219
HSB145	S1C	R	36 Y	13406	Healthy	GSE25219
HSB149	S1C	L	13 PCW	91	Healthy	GSE25219
HSB149	S1C	R	13 PCW	91	Healthy	GSE25219
HSB150	S1C	L	12 PCW	84	Healthy	GSE25219
HSB150	S1C	R	12 PCW	84	Healthy	GSE25219
HSB153	S1C	L	12 PCW	84	Healthy	GSE25219
HSB153	S1C	R	12 PCW	84	Healthy	GSE25219
HSB155	S1C	L	35 PCW	245	Healthy	GSE25219
HSB155	S1C	R	35 PCW	245	Healthy	GSE25219
HSB156	S1C	L	82 Y	30196	Healthy	GSE25219
HSB156	S1C	R	82 Y	30196	Healthy	GSE25219
HSB159	S1C	L	22 PCW	154	Healthy	GSE25219
HSB171	S1C	L	10 PMonth	566	Healthy	GSE25219
HSB172	S1C	L	3 Y	1361	Healthy	GSE25219
HSB173	S1C	L	3 Y	1361	Healthy	GSE25219
HSB175	S1C	L	11 Y	4281	Healthy	GSE25219
HSB178	S1C	L	16 PCW	112	Healthy	GSE25219
HSB178	S1C	R	16 PCW	112	Healthy	GSE25219
HSB183	S1C	L	42 Y	15596	Healthy	GSE25219
HSB187	S1C	L	37 Y	13771	Healthy	GSE25219
HSB187	S1C	R	37 Y	13771	Healthy	GSE25219
HSB194	S1C	L	37 PCW	259	Healthy	GSE25219
HSB194	S1C	R	37 PCW	259	Healthy	GSE25219
HSB92	IPC	R	21 PCW	147	Healthy	GSE25219
HSB96	IPC	L	16 PCW	112	Healthy	GSE25219
HSB96	IPC	R	16 PCW	112	Healthy	GSE25219
HSB97	IPC	L	17 PCW	119	Healthy	GSE25219
HSB97	IPC	R	17 PCW	119	Healthy	GSE25219
HSB98	IPC	L	19 PCW	133	Healthy	GSE25219
HSB98	IPC	R	19 PCW	133	Healthy	GSE25219
HSB99	IPC	L	21 PCW	147	Healthy	GSE25219
HSB99	IPC	R	21 PCW	147	Healthy	GSE25219
HSB100	IPC	L	19 PCW	133	Healthy	GSE25219
HSB100	IPC	R	19 PCW	133	Healthy	GSE25219
HSB102	IPC	L	21 PCW	147	Healthy	GSE25219
HSB102	IPC	R	21 PCW	147	Healthy	GSE25219
HSB103	IPC	L	13 PCW	91	Healthy	GSE25219
HSB103	IPC	R	13 PCW	91	Healthy	GSE25219
HSB105	IPC	L	18 Y	6836	Healthy	GSE25219
HSB105	IPC	R	18 Y	6836	Healthy	GSE25219
HSB106	IPC	L	64 Y	23626	Healthy	GSE25219
HSB106	IPC	R	64 Y	23626	Healthy	GSE25219
HSB107	IPC	L	21 PCW	147	Healthy	GSE25219
HSB107	IPC	R	21 PCW	147	Healthy	GSE25219
HSB111	IPC	L	70 Y	25816	Healthy	GSE25219
HSB111	IPC	R	70 Y	25816	Healthy	GSE25219
HSB113	IPC	L	12 PCW	84	Healthy	GSE25219
HSB113	IPC	R	12 PCW	84	Healthy	GSE25219
HSB114	IPC	L	13 PCW	91	Healthy	GSE25219
HSB114	IPC	R	13 PCW	91	Healthy	GSE25219
HSB118	IPC	R	4 Y	1726	Healthy	GSE25219
HSB119	IPC	L	15 Y	5741	Healthy	GSE25219
HSB121	IPC	L	4 PMonth	386	Healthy	GSE25219
HSB121	IPC	R	4 PMonth	386	Healthy	GSE25219
HSB122	IPC	L	1 Y	631	Healthy	GSE25219
HSB122	IPC	R	1 Y	631	Healthy	GSE25219
HSB123	IPC	L	37 Y	13771	Healthy	GSE25219
HSB123	IPC	R	37 Y	13771	Healthy	GSE25219
HSB124	IPC	L	13 Y	5011	Healthy	GSE25219
HSB124	IPC	R	13 Y	5011	Healthy	GSE25219
HSB126	IPC	L	30 Y	11216	Healthy	GSE25219
HSB126	IPC	R	30 Y	11216	Healthy	GSE25219
HSB127	IPC	L	19 Y	7201	Healthy	GSE25219
HSB130	IPC	L	21 Y	7931	Healthy	GSE25219
HSB131	IPC	L	6 PMonth	446	Healthy	GSE25219
HSB132	IPC	L	4 Pmonth	386	Healthy	GSE25219
HSB132	IPC	R	4 Pmonth	386	Healthy	GSE25219
HSB133	IPC	L	27 Y	10121	Healthy	GSE25219
HSB135	IPC	L	40 Y	14866	Healthy	GSE25219
HSB135	IPC	R	40 Y	14866	Healthy	GSE25219
HSB136	IPC	L	23 Y	8661	Healthy	GSE25219
HSB136	IPC	R	23 Y	8661	Healthy	GSE25219
HSB139	IPC	L	4 PMonth	386	Healthy	GSE25219
HSB141	IPC	L	8 Y	3186	Healthy	GSE25219
HSB142	IPC	L	22 Y	8296	Healthy	GSE25219
HSB142	IPC	R	22 Y	8296	Healthy	GSE25219
HSB143	IPC	L	2 Y	996	Healthy	GSE25219
HSB143	IPC	R	2 Y	996	Healthy	GSE25219
HSB144	IPC	L	40 Y	14866	Healthy	GSE25219
HSB144	IPC	R	40 Y	14866	Healthy	GSE25219
HSB145	IPC	L	36 Y	13406	Healthy	GSE25219
HSB145	IPC	R	36 Y	13406	Healthy	GSE25219
HSB149	IPC	L	13 PCW	91	Healthy	GSE25219
HSB149	IPC	R	13 PCW	91	Healthy	GSE25219
HSB150	IPC	L	12 PCW	84	Healthy	GSE25219
HSB150	IPC	R	12 PCW	84	Healthy	GSE25219
HSB153	IPC	L	12 PCW	84	Healthy	GSE25219
HSB153	IPC	R	12 PCW	84	Healthy	GSE25219
HSB154	IPC	R	16 PCW	112	Healthy	GSE25219
HSB155	IPC	L	35 PCW	245	Healthy	GSE25219
HSB155	IPC	R	35 PCW	245	Healthy	GSE25219
HSB156	IPC	L	82 Y	30196	Healthy	GSE25219
HSB156	IPC	R	82 Y	30196	Healthy	GSE25219
HSB159	IPC	L	22 PCW	154	Healthy	GSE25219
HSB159	IPC	R	22 PCW	154	Healthy	GSE25219
HSB171	IPC	L	10 PMonth	566	Healthy	GSE25219
HSB172	IPC	L	3 Y	1361	Healthy	GSE25219
HSB173	IPC	L	3 Y	1361	Healthy	GSE25219
HSB174	IPC	L	8 Y	3186	Healthy	GSE25219
HSB175	IPC	L	11 Y	4281	Healthy	GSE25219
HSB178	IPC	L	16 PCW	112	Healthy	GSE25219
HSB178	IPC	R	16 PCW	112	Healthy	GSE25219
HSB182	IPC	L	55 Y	20341	Healthy	GSE25219
HSB183	IPC	L	42 Y	15596	Healthy	GSE25219
HSB187	IPC	L	37 Y	13771	Healthy	GSE25219
HSB187	IPC	R	37 Y	13771	Healthy	GSE25219
HSB194	IPC	L	37 PCW	259	Healthy	GSE25219
HSB194	IPC	R	37 PCW	259	Healthy	GSE25219
HSB92	A1C	R	21 PCW	147	Healthy	GSE25219
HSB96	A1C	L	16 PCW	112	Healthy	GSE25219
HSB96	A1C	R	16 PCW	112	Healthy	GSE25219
HSB97	A1C	L	17 PCW	119	Healthy	GSE25219
HSB97	A1C	R	17 PCW	119	Healthy	GSE25219
HSB98	A1C	L	19 PCW	133	Healthy	GSE25219
HSB98	A1C	R	19 PCW	133	Healthy	GSE25219
HSB99	A1C	L	21 PCW	147	Healthy	GSE25219
HSB99	A1C	R	21 PCW	147	Healthy	GSE25219
HSB100	A1C	L	19 PCW	133	Healthy	GSE25219
HSB100	A1C	R	19 PCW	133	Healthy	GSE25219
HSB102	A1C	L	21 PCW	147	Healthy	GSE25219
HSB102	A1C	R	21 PCW	147	Healthy	GSE25219
HSB103	A1C	L	13 PCW	91	Healthy	GSE25219
HSB103	A1C	R	13 PCW	91	Healthy	GSE25219
HSB105	A1C	L	18 Y	6836	Healthy	GSE25219
HSB105	A1C	R	18 Y	6836	Healthy	GSE25219
HSB106	A1C	L	64 Y	23626	Healthy	GSE25219
HSB106	A1C	R	64 Y	23626	Healthy	GSE25219
HSB107	A1C	L	21 PCW	147	Healthy	GSE25219
HSB107	A1C	R	21 PCW	147	Healthy	GSE25219
HSB111	A1C	L	70 Y	25816	Healthy	GSE25219
HSB111	A1C	R	70 Y	25816	Healthy	GSE25219
HSB113	A1C	L	12 PCW	84	Healthy	GSE25219
HSB113	A1C	R	12 PCW	84	Healthy	GSE25219
HSB114	A1C	L	13 PCW	91	Healthy	GSE25219
HSB114	A1C	R	13 PCW	91	Healthy	GSE25219
HSB118	A1C	R	4 Y	1726	Healthy	GSE25219
HSB119	A1C	L	15 Y	5741	Healthy	GSE25219
HSB121	A1C	L	4 PMonth	386	Healthy	GSE25219
HSB121	A1C	R	4 PMonth	386	Healthy	GSE25219
HSB122	A1C	L	1 Y	631	Healthy	GSE25219
HSB122	A1C	R	1 Y	631	Healthy	GSE25219
HSB123	A1C	L	37 Y	13771	Healthy	GSE25219
HSB123	A1C	R	37 Y	13771	Healthy	GSE25219
HSB124	A1C	L	13 Y	5011	Healthy	GSE25219
HSB124	A1C	R	13 Y	5011	Healthy	GSE25219
HSB125	A1C	L	28 Y	10486	Healthy	GSE25219
HSB125	A1C	R	28 Y	10486	Healthy	GSE25219
HSB126	A1C	R	30 Y	11216	Healthy	GSE25219
HSB127	A1C	L	19 Y	7201	Healthy	GSE25219
HSB130	A1C	L	21 Y	7931	Healthy	GSE25219
HSB131	A1C	L	6 PMonth	446	Healthy	GSE25219
HSB132	A1C	L	4 Pmonth	386	Healthy	GSE25219
HSB132	A1C	R	4 Pmonth	386	Healthy	GSE25219
HSB135	A1C	L	40 Y	14866	Healthy	GSE25219
HSB135	A1C	R	40 Y	14866	Healthy	GSE25219
HSB136	A1C	L	23 Y	8661	Healthy	GSE25219
HSB136	A1C	R	23 Y	8661	Healthy	GSE25219
HSB139	A1C	L	4 PMonth	386	Healthy	GSE25219
HSB141	A1C	L	8 Y	3186	Healthy	GSE25219
HSB142	A1C	L	22 Y	8296	Healthy	GSE25219
HSB142	A1C	R	22 Y	8296	Healthy	GSE25219
HSB143	A1C	L	2 Y	996	Healthy	GSE25219
HSB143	A1C	R	2 Y	996	Healthy	GSE25219
HSB144	A1C	L	40 Y	14866	Healthy	GSE25219
HSB144	A1C	R	40 Y	14866	Healthy	GSE25219
HSB145	A1C	L	36 Y	13406	Healthy	GSE25219
HSB145	A1C	R	36 Y	13406	Healthy	GSE25219
HSB149	A1C	L	13 PCW	91	Healthy	GSE25219
HSB149	A1C	R	13 PCW	91	Healthy	GSE25219
HSB150	A1C	L	12 PCW	84	Healthy	GSE25219
HSB150	A1C	R	12 PCW	84	Healthy	GSE25219
HSB153	A1C	L	12 PCW	84	Healthy	GSE25219
HSB153	A1C	R	12 PCW	84	Healthy	GSE25219
HSB154	A1C	R	16 PCW	112	Healthy	GSE25219
HSB155	A1C	L	35 PCW	245	Healthy	GSE25219
HSB155	A1C	R	35 PCW	245	Healthy	GSE25219
HSB156	A1C	L	82 Y	30196	Healthy	GSE25219
HSB156	A1C	R	82 Y	30196	Healthy	GSE25219
HSB159	A1C	L	22 PCW	154	Healthy	GSE25219
HSB159	A1C	R	22 PCW	154	Healthy	GSE25219
HSB169	A1C	L	25 PCW	175	Healthy	GSE25219
HSB172	A1C	L	3 Y	1361	Healthy	GSE25219
HSB173	A1C	L	3 Y	1361	Healthy	GSE25219
HSB174	A1C	L	8 Y	3186	Healthy	GSE25219
HSB175	A1C	L	11 Y	4281	Healthy	GSE25219
HSB182	A1C	L	55 Y	20341	Healthy	GSE25219
HSB183	A1C	L	42 Y	15596	Healthy	GSE25219
HSB187	A1C	L	37 Y	13771	Healthy	GSE25219
HSB187	A1C	R	37 Y	13771	Healthy	GSE25219
HSB194	A1C	L	37 PCW	259	Healthy	GSE25219
HSB194	A1C	R	37 PCW	259	Healthy	GSE25219
HSB92	STC	R	21 PCW	147	Healthy	GSE25219
HSB96	STC	L	16 PCW	112	Healthy	GSE25219
HSB96	STC	R	16 PCW	112	Healthy	GSE25219
HSB97	STC	L	17 PCW	119	Healthy	GSE25219
HSB97	STC	R	17 PCW	119	Healthy	GSE25219
HSB98	STC	L	19 PCW	133	Healthy	GSE25219
HSB98	STC	R	19 PCW	133	Healthy	GSE25219
HSB99	STC	L	21 PCW	147	Healthy	GSE25219
HSB99	STC	R	21 PCW	147	Healthy	GSE25219
HSB100	STC	L	19 PCW	133	Healthy	GSE25219
HSB100	STC	R	19 PCW	133	Healthy	GSE25219
HSB102	STC	L	21 PCW	147	Healthy	GSE25219
HSB102	STC	R	21 PCW	147	Healthy	GSE25219
HSB103	STC	L	13 PCW	91	Healthy	GSE25219
HSB103	STC	R	13 PCW	91	Healthy	GSE25219
HSB105	STC	L	18 Y	6836	Healthy	GSE25219
HSB105	STC	R	18 Y	6836	Healthy	GSE25219
HSB106	STC	L	64 Y	23626	Healthy	GSE25219
HSB106	STC	R	64 Y	23626	Healthy	GSE25219
HSB107	STC	L	21 PCW	147	Healthy	GSE25219
HSB107	STC	R	21 PCW	147	Healthy	GSE25219
HSB111	STC	L	70 Y	25816	Healthy	GSE25219
HSB111	STC	R	70 Y	25816	Healthy	GSE25219
HSB112	STC	L	8 PCW	56	Healthy	GSE25219
HSB112	STC	R	8 PCW	56	Healthy	GSE25219
HSB113	STC	L	12 PCW	84	Healthy	GSE25219
HSB113	STC	R	12 PCW	84	Healthy	GSE25219
HSB114	STC	L	13 PCW	91	Healthy	GSE25219
HSB114	STC	R	13 PCW	91	Healthy	GSE25219
HSB118	STC	R	4 Y	1726	Healthy	GSE25219
HSB119	STC	L	15 Y	5741	Healthy	GSE25219
HSB121	STC	L	4 PMonth	386	Healthy	GSE25219
HSB121	STC	R	4 PMonth	386	Healthy	GSE25219
HSB122	STC	L	1 Y	631	Healthy	GSE25219
HSB122	STC	R	1 Y	631	Healthy	GSE25219
HSB123	STC	L	37 Y	13771	Healthy	GSE25219
HSB123	STC	R	37 Y	13771	Healthy	GSE25219
HSB124	STC	L	13 Y	5011	Healthy	GSE25219
HSB124	STC	R	13 Y	5011	Healthy	GSE25219
HSB126	STC	L	30 Y	11216	Healthy	GSE25219
HSB126	STC	R	30 Y	11216	Healthy	GSE25219
HSB127	STC	L	19 Y	7201	Healthy	GSE25219
HSB130	STC	L	21 Y	7931	Healthy	GSE25219
HSB131	STC	L	6 PMonth	446	Healthy	GSE25219
HSB132	STC	L	4 Pmonth	386	Healthy	GSE25219
HSB132	STC	R	4 Pmonth	386	Healthy	GSE25219
HSB135	STC	L	40 Y	14866	Healthy	GSE25219
HSB135	STC	R	40 Y	14866	Healthy	GSE25219
HSB136	STC	L	23 Y	8661	Healthy	GSE25219
HSB136	STC	R	23 Y	8661	Healthy	GSE25219
HSB139	STC	L	4 PMonth	386	Healthy	GSE25219
HSB141	STC	L	8 Y	3186	Healthy	GSE25219
HSB142	STC	L	22 Y	8296	Healthy	GSE25219
HSB142	STC	R	22 Y	8296	Healthy	GSE25219
HSB143	STC	L	2 Y	996	Healthy	GSE25219
HSB143	STC	R	2 Y	996	Healthy	GSE25219
HSB144	STC	L	40 Y	14866	Healthy	GSE25219
HSB144	STC	R	40 Y	14866	Healthy	GSE25219
HSB145	STC	L	36 Y	13406	Healthy	GSE25219
HSB145	STC	R	36 Y	13406	Healthy	GSE25219
HSB149	STC	L	13 PCW	91	Healthy	GSE25219
HSB149	STC	R	13 PCW	91	Healthy	GSE25219
HSB150	STC	R	12 PCW	84	Healthy	GSE25219
HSB153	STC	L	12 PCW	84	Healthy	GSE25219
HSB153	STC	R	12 PCW	84	Healthy	GSE25219
HSB154	STC	R	16 PCW	112	Healthy	GSE25219
HSB155	STC	L	35 PCW	245	Healthy	GSE25219
HSB155	STC	R	35 PCW	245	Healthy	GSE25219
HSB156	STC	L	82 Y	30196	Healthy	GSE25219
HSB156	STC	R	82 Y	30196	Healthy	GSE25219
HSB159	STC	L	22 PCW	154	Healthy	GSE25219
HSB159	STC	R	22 PCW	154	Healthy	GSE25219
HSB169	STC	L	25 PCW	175	Healthy	GSE25219
HSB171	STC	L	10 PMonth	566	Healthy	GSE25219
HSB172	STC	L	3 Y	1361	Healthy	GSE25219
HSB173	STC	L	3 Y	1361	Healthy	GSE25219
HSB174	STC	L	8 Y	3186	Healthy	GSE25219
HSB175	STC	L	11 Y	4281	Healthy	GSE25219
HSB178	STC	L	16 PCW	112	Healthy	GSE25219
HSB178	STC	R	16 PCW	112	Healthy	GSE25219
HSB182	STC	L	55 Y	20341	Healthy	GSE25219
HSB183	STC	L	42 Y	15596	Healthy	GSE25219
HSB187	STC	L	37 Y	13771	Healthy	GSE25219
HSB187	STC	R	37 Y	13771	Healthy	GSE25219
HSB194	STC	L	37 PCW	259	Healthy	GSE25219
HSB194	STC	R	37 PCW	259	Healthy	GSE25219
HSB92	ITC	R	21 PCW	147	Healthy	GSE25219
HSB100	ITC	L	19 PCW	133	Healthy	GSE25219
HSB100	ITC	R	19 PCW	133	Healthy	GSE25219
HSB102	ITC	L	21 PCW	147	Healthy	GSE25219
HSB102	ITC	R	21 PCW	147	Healthy	GSE25219
HSB103	ITC	L	13 PCW	91	Healthy	GSE25219
HSB103	ITC	R	13 PCW	91	Healthy	GSE25219
HSB105	ITC	L	18 Y	6836	Healthy	GSE25219
HSB105	ITC	R	18 Y	6836	Healthy	GSE25219
HSB106	ITC	L	64 Y	23626	Healthy	GSE25219
HSB106	ITC	R	64 Y	23626	Healthy	GSE25219
HSB107	ITC	L	21 PCW	147	Healthy	GSE25219
HSB107	ITC	R	21 PCW	147	Healthy	GSE25219
HSB111	ITC	L	70 Y	25816	Healthy	GSE25219
HSB111	ITC	R	70 Y	25816	Healthy	GSE25219
HSB112	ITC	L	8 PCW	56	Healthy	GSE25219
HSB112	ITC	R	8 PCW	56	Healthy	GSE25219
HSB113	ITC	L	12 PCW	84	Healthy	GSE25219
HSB113	ITC	R	12 PCW	84	Healthy	GSE25219
HSB114	ITC	L	13 PCW	91	Healthy	GSE25219
HSB114	ITC	R	13 PCW	91	Healthy	GSE25219
HSB118	ITC	R	4 Y	1726	Healthy	GSE25219
HSB119	ITC	L	15 Y	5741	Healthy	GSE25219
HSB121	ITC	L	4 PMonth	386	Healthy	GSE25219
HSB121	ITC	R	4 PMonth	386	Healthy	GSE25219
HSB122	ITC	L	1 Y	631	Healthy	GSE25219
HSB122	ITC	R	1 Y	631	Healthy	GSE25219
HSB123	ITC	L	37 Y	13771	Healthy	GSE25219
HSB123	ITC	R	37 Y	13771	Healthy	GSE25219
HSB124	ITC	L	13 Y	5011	Healthy	GSE25219
HSB124	ITC	R	13 Y	5011	Healthy	GSE25219
HSB126	ITC	L	30 Y	11216	Healthy	GSE25219
HSB126	ITC	R	30 Y	11216	Healthy	GSE25219
HSB127	ITC	L	19 Y	7201	Healthy	GSE25219
HSB130	ITC	L	21 Y	7931	Healthy	GSE25219
HSB131	ITC	L	6 PMonth	446	Healthy	GSE25219
HSB132	ITC	L	4 Pmonth	386	Healthy	GSE25219
HSB132	ITC	R	4 Pmonth	386	Healthy	GSE25219
HSB133	ITC	L	27 Y	10121	Healthy	GSE25219
HSB135	ITC	L	40 Y	14866	Healthy	GSE25219
HSB135	ITC	R	40 Y	14866	Healthy	GSE25219
HSB136	ITC	L	23 Y	8661	Healthy	GSE25219
HSB136	ITC	R	23 Y	8661	Healthy	GSE25219
HSB139	ITC	L	4 PMonth	386	Healthy	GSE25219
HSB141	ITC	L	8 Y	3186	Healthy	GSE25219
HSB142	ITC	L	22 Y	8296	Healthy	GSE25219
HSB142	ITC	R	22 Y	8296	Healthy	GSE25219
HSB143	ITC	L	2 Y	996	Healthy	GSE25219
HSB143	ITC	R	2 Y	996	Healthy	GSE25219
HSB144	ITC	L	40 Y	14866	Healthy	GSE25219
HSB144	ITC	R	40 Y	14866	Healthy	GSE25219
HSB145	ITC	L	36 Y	13406	Healthy	GSE25219
HSB145	ITC	R	36 Y	13406	Healthy	GSE25219
HSB149	ITC	L	13 PCW	91	Healthy	GSE25219
HSB149	ITC	R	13 PCW	91	Healthy	GSE25219
HSB150	ITC	L	12 PCW	84	Healthy	GSE25219
HSB150	ITC	R	12 PCW	84	Healthy	GSE25219
HSB153	ITC	L	12 PCW	84	Healthy	GSE25219
HSB153	ITC	R	12 PCW	84	Healthy	GSE25219
HSB154	ITC	R	16 PCW	112	Healthy	GSE25219
HSB155	ITC	L	35 PCW	245	Healthy	GSE25219
HSB155	ITC	R	35 PCW	245	Healthy	GSE25219
HSB156	ITC	L	82 Y	30196	Healthy	GSE25219
HSB156	ITC	R	82 Y	30196	Healthy	GSE25219
HSB159	ITC	L	22 PCW	154	Healthy	GSE25219
HSB171	ITC	L	10 PMonth	566	Healthy	GSE25219
HSB172	ITC	L	3 Y	1361	Healthy	GSE25219
HSB173	ITC	L	3 Y	1361	Healthy	GSE25219
HSB174	ITC	L	8 Y	3186	Healthy	GSE25219
HSB175	ITC	L	11 Y	4281	Healthy	GSE25219
HSB178	ITC	L	16 PCW	112	Healthy	GSE25219
HSB178	ITC	R	16 PCW	112	Healthy	GSE25219
HSB182	ITC	L	55 Y	20341	Healthy	GSE25219
HSB183	ITC	L	42 Y	15596	Healthy	GSE25219
HSB187	ITC	L	37 Y	13771	Healthy	GSE25219
HSB187	ITC	R	37 Y	13771	Healthy	GSE25219
HSB194	ITC	L	37 PCW	259	Healthy	GSE25219
HSB194	ITC	R	37 PCW	259	Healthy	GSE25219
HSB92	V1C	R	21 PCW	147	Healthy	GSE25219
HSB96	V1C	L	16 PCW	112	Healthy	GSE25219
HSB96	V1C	R	16 PCW	112	Healthy	GSE25219
HSB97	V1C	L	17 PCW	119	Healthy	GSE25219
HSB97	V1C	R	17 PCW	119	Healthy	GSE25219
HSB98	V1C	L	19 PCW	133	Healthy	GSE25219
HSB98	V1C	R	19 PCW	133	Healthy	GSE25219
HSB99	V1C	L	21 PCW	147	Healthy	GSE25219
HSB99	V1C	R	21 PCW	147	Healthy	GSE25219
HSB100	V1C	L	19 PCW	133	Healthy	GSE25219
HSB100	V1C	R	19 PCW	133	Healthy	GSE25219
HSB102	V1C	L	21 PCW	147	Healthy	GSE25219
HSB102	V1C	R	21 PCW	147	Healthy	GSE25219
HSB103	V1C	L	13 PCW	91	Healthy	GSE25219
HSB103	V1C	R	13 PCW	91	Healthy	GSE25219
HSB105	V1C	L	18 Y	6836	Healthy	GSE25219
HSB105	V1C	R	18 Y	6836	Healthy	GSE25219
HSB106	V1C	L	64 Y	23626	Healthy	GSE25219
HSB106	V1C	R	64 Y	23626	Healthy	GSE25219
HSB107	V1C	L	21 PCW	147	Healthy	GSE25219
HSB107	V1C	R	21 PCW	147	Healthy	GSE25219
HSB111	V1C	L	70 Y	25816	Healthy	GSE25219
HSB111	V1C	R	70 Y	25816	Healthy	GSE25219
HSB113	V1C	L	12 PCW	84	Healthy	GSE25219
HSB113	V1C	R	12 PCW	84	Healthy	GSE25219
HSB114	V1C	R	13 PCW	91	Healthy	GSE25219
HSB118	V1C	R	4 Y	1726	Healthy	GSE25219
HSB119	V1C	L	15 Y	5741	Healthy	GSE25219
HSB121	V1C	L	4 PMonth	386	Healthy	GSE25219
HSB121	V1C	R	4 PMonth	386	Healthy	GSE25219
HSB122	V1C	L	1 Y	631	Healthy	GSE25219
HSB122	V1C	R	1 Y	631	Healthy	GSE25219
HSB123	V1C	L	37 Y	13771	Healthy	GSE25219
HSB123	V1C	R	37 Y	13771	Healthy	GSE25219
HSB124	V1C	R	13 Y	5011	Healthy	GSE25219
HSB126	V1C	L	30 Y	11216	Healthy	GSE25219
HSB126	V1C	R	30 Y	11216	Healthy	GSE25219
HSB127	V1C	L	19 Y	7201	Healthy	GSE25219
HSB130	V1C	L	21 Y	7931	Healthy	GSE25219
HSB131	V1C	L	6 PMonth	446	Healthy	GSE25219
HSB132	V1C	L	4 Pmonth	386	Healthy	GSE25219
HSB132	V1C	R	4 Pmonth	386	Healthy	GSE25219
HSB133	V1C	L	27 Y	10121	Healthy	GSE25219
HSB135	V1C	L	40 Y	14866	Healthy	GSE25219
HSB135	V1C	R	40 Y	14866	Healthy	GSE25219
HSB136	V1C	L	23 Y	8661	Healthy	GSE25219
HSB136	V1C	R	23 Y	8661	Healthy	GSE25219
HSB139	V1C	L	4 PMonth	386	Healthy	GSE25219
HSB141	V1C	L	8 Y	3186	Healthy	GSE25219
HSB142	V1C	L	22 Y	8296	Healthy	GSE25219
HSB142	V1C	R	22 Y	8296	Healthy	GSE25219
HSB143	V1C	L	2 Y	996	Healthy	GSE25219
HSB143	V1C	R	2 Y	996	Healthy	GSE25219
HSB144	V1C	L	40 Y	14866	Healthy	GSE25219
HSB144	V1C	R	40 Y	14866	Healthy	GSE25219
HSB145	V1C	L	36 Y	13406	Healthy	GSE25219
HSB145	V1C	R	36 Y	13406	Healthy	GSE25219
HSB149	V1C	L	13 PCW	91	Healthy	GSE25219
HSB149	V1C	R	13 PCW	91	Healthy	GSE25219
HSB150	V1C	L	12 PCW	84	Healthy	GSE25219
HSB150	V1C	R	12 PCW	84	Healthy	GSE25219
HSB153	V1C	L	12 PCW	84	Healthy	GSE25219
HSB153	V1C	R	12 PCW	84	Healthy	GSE25219
HSB154	V1C	R	16 PCW	112	Healthy	GSE25219
HSB155	V1C	L	35 PCW	245	Healthy	GSE25219
HSB155	V1C	R	35 PCW	245	Healthy	GSE25219
HSB156	V1C	L	82 Y	30196	Healthy	GSE25219
HSB156	V1C	R	82 Y	30196	Healthy	GSE25219
HSB159	V1C	L	22 PCW	154	Healthy	GSE25219
HSB159	V1C	R	22 PCW	154	Healthy	GSE25219
HSB171	V1C	L	10 PMonth	566	Healthy	GSE25219
HSB172	V1C	L	3 Y	1361	Healthy	GSE25219
HSB173	V1C	L	3 Y	1361	Healthy	GSE25219
HSB174	V1C	L	8 Y	3186	Healthy	GSE25219
HSB175	V1C	L	11 Y	4281	Healthy	GSE25219
HSB178	V1C	L	16 PCW	112	Healthy	GSE25219
HSB178	V1C	R	16 PCW	112	Healthy	GSE25219
HSB182	V1C	L	55 Y	20341	Healthy	GSE25219
HSB183	V1C	L	42 Y	15596	Healthy	GSE25219
HSB187	V1C	L	37 Y	13771	Healthy	GSE25219
HSB187	V1C	R	37 Y	13771	Healthy	GSE25219
HSB194	V1C	L	37 PCW	259	Healthy	GSE25219
HSB194	V1C	R	37 PCW	259	Healthy	GSE25219
X1152	DFC	NA	16 PCW	112	DS	GSE59630
X1218	DFC	NA	19 PCW	133	DS	GSE59630
X1273	DFC	NA	1 PMonth	310	DS	GSE59630
X1282	DFC	NA	6 PMonth	460	DS	GSE59630
X170	DFC	NA	9 PMonth	550	DS	GSE59630
X5301	DFC	NA	3 Y	1375	DS	GSE59630
X1267	DFC	NA	10 Y	3930	DS	GSE59630
X1276	DFC	NA	13 Y	5025	DS	GSE59630
X5277	DFC	NA	19 Y	7215	DS	GSE59630
X707	DFC	NA	22 Y	8310	DS	GSE59630
X5005	DFC	NA	39 Y	14515	DS	GSE59630
X4904	DFC	NA	40 Y	14880	DS	GSE59630

## Sheet: Supplementary Table S2
Supplementary Table S2 | Shift genes in the human neocortex
Affymetrix gene ID	Gene symbol	LLRshape	LLRshit	Δt_MFC	Δt_OFC	Δt_VFC	Δt_M1C	Δt_S1C	Δt_IPC	Δt_A1C	Δt_STC	Δt_ITC	Δt_V1C
2451261	SYT2	67.3363	762.781	2.39809	0.920357	-1.27376	-3.14895	-3.2854	-1.79174	-2.44662	-1.41263	1.99087	-3.50995
3258384	CYP26A1	116.838	560.349	0.0389149	-0.293291	0.0401945	-0.0425582	-0.566469	-1.02861	-1.35068	-2.38335	-3.13543	-3.19796
4053903	WNT7B	128.911	503.591	0.135527	0.0583889	0.0852642	0.432381	0.564694	0.957618	1.18477	1.34357	1.21618	1.32248
3643752	BAIAP3	76.6819	427.51	-0.722668	-0.0209877	0.0882272	0.985792	1.46746	0.609478	1.24155	0.700346	-0.155769	4.77274
2967276	POPDC3	168.621	412.985	0.0252512	0.0234517	0.0357239	0.342334	0.462205	0.522716	0.518761	0.516178	0.501394	0.498702
3855616	HAPLN4	100.874	390.887	1.72637	0.453444	-0.318611	-0.926974	-1.01547	-0.535884	-0.472711	0.0475455	1.62007	-1.31089
3177111	NTRK2	153.832	359.628	-0.0416407	-0.236742	-0.30617	-0.403554	-0.665584	-0.819246	-0.990143	-0.778323	-0.944	-0.558869
3729052	YPEL2	339.556	356.123	-0.0131649	0.00634356	0.00731669	-0.0341933	-0.126715	-0.547828	-0.563212	-1.01212	-1.0283	-0.999279
3192353	NTNG2	123.767	327.801	0.151644	-0.171788	-0.21757	-0.0542851	-0.341534	-0.650974	-0.845761	-0.765613	-0.712641	-0.784972
2911003	HCRTR2	303.019	314.476	-0.0925195	-0.0490326	0.0471239	-0.134512	-0.205835	-0.308279	-0.335742	-0.381479	-0.335641	-0.643661
2368590	PAPPA2	107.056	313.132	-0.0156461	-0.348352	0.208922	0.700613	0.708697	0.727904	0.47209	0.652885	0.7518	0.824676
3129731	DUSP4	188.768	301.217	-0.031652	-0.0236472	-0.181695	-0.337137	-0.585476	-0.701592	-0.882292	-0.856642	-0.535277	-0.723521
2851511	CDH9	103.364	276.2	-0.18632	-0.117646	-0.0997766	-0.0695028	-0.163441	-0.349646	-0.675899	-0.739405	-0.669158	-0.146261
2707045	PEX5L	231.297	273.191	-0.016457	-0.025184	-0.235782	-0.227743	-0.392358	-0.582502	-0.66601	-0.556708	-0.487008	-0.115477
3128271	NEFL	214.177	272.029	0.0144456	-0.0217355	-0.291291	-0.259145	-0.313807	-0.37396	-0.541317	-0.456697	-0.535967	-0.227046
3884324	CTNNBL1	203.629	263.163	-0.310839	-0.0192369	-0.295249	-0.636286	-0.726996	-0.825023	-0.842899	-0.876433	-0.932081	-0.713178
3308397	HSPA12A	67.2454	258.047	0.112354	-0.02281	-0.166806	-0.108019	-0.066848	-0.853513	1.78179	1.78857	1.7868	0.873
2782267	NEUROG2	154.566	257.457	-0.13192	0.111215	-0.0250501	-0.322385	-0.406102	-0.519081	-0.49819	-0.537407	-0.769652	-0.418208
2378937	DTL	187.27	257.357	0.120718	0.0860407	-0.367829	-0.620163	-0.570218	-0.542521	-0.527158	-0.222848	-0.29938	0.293929
2811145	PART1	113.688	257.28	0.200076	0.0824774	0.0835154	0.258875	0.501162	0.826953	1.17979	1.07088	1.28821	2.34735
2529421	SGPP2	223.179	254.82	-0.374591	0.000837835	-0.0884059	-0.175953	-0.136101	-0.162972	-0.521344	-0.660054	-0.779372	0.0300002
2774971	ANTXR2	134.747	249.345	-0.24019	-0.00449586	0.00642156	-0.142981	0.0450426	0.185419	0.839918	0.83154	-0.191219	0.189037
2884845	GABRB2	298.428	248.213	-0.0239545	-0.079732	-0.115104	-0.0273303	-0.0363267	-0.0755299	-0.283496	-0.193387	-0.978373	0.0175617
2987843	SDK1	106.521	247.512	0.13259	-0.0270174	-0.222196	-0.218059	-0.248971	-1.06688	-1.11781	-1.46935	-1.7108	-1.71605
3756193	TOP2A	158.315	247.311	0.129056	0.149068	-0.427256	-0.830265	-0.947963	-0.722035	-0.648492	-0.261901	-0.192655	0.309839
3523318	NALCN	249.011	244.873	0.00991155	0.0213885	-0.0289477	0.0474998	0.118623	0.230581	0.288684	0.311975	0.198558	0.577849
2628482	FAM19A1	181.17	231.144	0.0970536	0.0192136	-0.170538	-0.135538	-0.17906	-0.192011	-0.385975	-0.272144	-0.351561	0.105672
2716713	STK32B	144.575	225.335	0.038466	-0.0330405	-0.0630607	0.239646	0.300249	0.365442	0.374675	0.386713	0.402294	0.363762
2523045	FZD7	179.287	225.262	-0.0364363	0.0987381	0.0839828	-0.130148	0.040265	0.238367	0.367004	0.518911	0.675594	0.745246
3230811	DPP7	97.3961	223.64	-0.31015	0.027753	0.590261	0.477331	0.597414	1.13292	1.53136	1.80955	1.84122	1.44731
2683763	ROBO1	51.5541	222.266	0.146376	0.113733	-0.0157713	-0.299478	-0.559013	-0.585271	-0.295523	-0.0968086	0.483497	-1.39713
2947073	HIST1H1B	151.468	220.863	0.0709785	0.132121	-0.466176	-0.953008	-0.984404	-0.83395	-0.643374	-0.314766	-0.28536	0.215644
2980241	FBXO5	169.519	219.655	0.0641716	0.0696908	-0.258996	-0.619669	-0.635304	-0.699624	-0.766455	-0.372751	-0.373492	0.0805131
3136888	TOX	203.243	213.632	-0.00728978	-0.0252089	-0.127125	-0.224814	-0.308255	-0.491453	-0.632316	-0.593553	-1.72459	-0.466013
3881443	TPX2	181.572	209.843	0.0677551	0.0720139	-0.365217	-0.72982	-0.825078	-0.773696	-0.75419	-0.284637	-0.286376	0.236361
2833924	SH3RF2	76.2508	206.673	1.68308	0.205432	-0.0332673	0.45204	-0.882678	-0.9067	-1.50008	-1.12396	-0.839074	-3.57179
2752725	NEIL3	208.69	206.549	0.0700244	0.0505104	-0.286489	-0.560736	-0.499322	-0.389628	-0.441358	-0.208303	-0.181381	0.179199
3088486	LPL	184.867	206.257	-0.101682	0.0318837	-0.173263	-0.253503	-0.342921	-0.398396	-0.403703	-0.38399	-0.244669	-0.273672
2387606	CHRM3	244.354	205.737	0.0954266	-0.0740631	-0.373103	-0.240862	-0.250658	-0.192545	-0.349708	-0.0938191	-0.0216563	0.266061
2447540	GLT25D2	133.247	204.259	0.149239	-0.0923808	-0.317605	-0.167145	-0.0463128	0.283715	0.33235	0.396843	0.268894	0.728177
2620256	KIF15	201.349	202.934	0.0475733	0.0302436	-0.313291	-0.60106	-0.487107	-0.461948	-0.473077	-0.204689	-0.195835	0.169242
2720251	NCAPG	270.137	200.964	0.04339	-0.00301373	-0.111447	-0.155174	-0.151265	-0.203434	-0.306113	-0.221914	-0.319768	0.0946073
3906390	PTPRT	196.168	199.463	0.056555	-0.0810184	-0.100019	-0.0156714	-0.0542528	-0.0572205	-0.438986	-0.250165	-0.458372	0.290837
2590491	NEUROD1	95.6523	196.596	-0.0759514	0.0210481	-0.431817	-0.664402	-0.829832	-1.08037	-1.25079	-1.06492	-1.36028	-0.814933
2429613	NHLH2	254.479	195.897	0.0934433	-0.00683308	-0.0585124	-0.0287073	-0.0505393	-0.0995899	-0.189389	-0.149071	-0.105967	0.0361173
3708644	FGF11	173.966	192.798	0.0338395	-0.0542829	-0.237445	-0.497246	-0.518263	-0.655417	-0.537657	-0.556637	-0.572449	-0.614865
3587457	ARHGAP11A	287.599	191.102	0.00408981	0.0305156	-0.143613	-0.155122	-0.169459	-0.162918	-0.253733	-0.0612628	0.0347347	0.191984
3868783	KLK7	67.0443	189.955	0.00589661	0.000777524	0.00228182	0.00953835	0.00669602	0.0014685	0.00700122	0.00584459	0.00270202	-1.2493
3724545	ITGB3	208.188	186.509	0.0596478	-0.0974983	-0.00406733	0.175146	0.210117	0.174847	-0.366665	-0.268305	-1.68424	0.242269
2749484	RXFP1	207.801	186.46	0.0655107	-0.0748863	0.0139489	0.279947	0.288819	0.296885	0.245905	0.27148	0.212245	0.358102
2747961	FHDC1	123.555	185.211	0.120076	-0.0326402	-0.133773	-0.190616	-0.33698	-0.581085	-0.653287	-0.583392	-0.671904	-0.778272
2939034	SERPINB9	123.267	185.107	-0.193593	-0.0143759	-0.0207661	0.160549	0.331868	1.12168	1.27079	1.18831	1.57485	1.37494
3135046	ST18	273.71	183.265	-0.0802504	-0.100042	-0.083544	-0.0774805	-0.108086	-0.150079	-0.30392	-0.26979	-0.409459	-0.135652
2325479	RCAN3	122.276	182.005	0.263614	-0.00275746	-0.227841	-0.268359	-0.446607	-0.641538	-0.650239	-0.761836	-0.905277	-0.690521
3516639	PCDH9	111.828	181.802	0.206039	0.103202	-0.250938	-0.963843	-1.06723	-1.02351	-1.12335	-1.07217	-1.10792	-0.354742
3907151	KCNS1	96.1372	181.767	1.23493	0.274106	-0.244998	-0.624283	-0.855525	-0.534772	-0.701191	-0.114141	1.10231	-1.37466
3915936	NCAM2	143.362	179.978	-0.0487496	-0.00123779	-0.258563	-0.625305	-0.83115	-0.744048	-1.30442	-1.36964	-1.58119	-0.638962
3590388	NUSAP1	155.126	179.889	0.0910791	0.120913	-0.381384	-0.855805	-0.862817	-0.730934	-0.666433	-0.282961	-0.252775	0.219876
3893973	MYT1	270.274	179.193	0.0359983	0.0641727	-0.217033	-0.0986393	-0.105167	-0.170966	-0.318768	-0.192365	-0.291925	0.1462
3618333	MEIS2	171.075	177.149	0.040931	0.199171	0.0418723	-0.475627	-0.703074	-0.923367	-0.807572	-0.701568	-0.539754	-0.453136
2590017	ZNF385B	159.974	177.13	0.257602	-0.0020513	-0.0825782	-0.277127	-0.385332	-0.458203	-0.520838	-0.467224	-0.382599	-0.316575
3213847	SHC3	91.3634	168.719	-0.573395	-0.17819	0.298683	0.556279	0.78828	0.619202	2.05061	1.85809	0.794596	2.397
3755614	STAC2	97.392	168.267	0.158834	0.419246	-0.27861	-1.1286	-1.26209	-0.575307	-0.591715	-0.122099	0.775503	-1.73952
3312490	MKI67	142.127	167.32	0.0604484	-0.00179296	-0.582485	-0.976704	-1.10832	-0.81007	-0.742081	-0.265716	-0.374421	0.364504
3984655	CENPI	182.88	166.116	0.00847521	0.0845497	-0.251344	-0.543739	-0.540706	-0.330493	-0.414205	-0.209319	-0.198418	0.152948
3280787	C10orf140	110.707	166.087	-0.0400232	-0.0459915	-0.328443	-0.358918	-0.319853	-0.2887	-0.733312	-0.57474	-0.82192	0.0946612
2398706	MFAP2	160.453	163.052	0.146727	0.0776331	-0.397377	-0.485474	-0.45944	-0.606477	-0.843158	-0.517965	-0.681545	0.175844
3320717	MICAL2	187.614	160.563	0.0899983	0.0475055	-0.0213461	-0.131921	-0.241712	-0.288938	-0.385589	-0.486363	-0.466089	-0.447904
2817941	RASGRF2	241.412	158.535	-0.00208629	-0.0573211	-0.137065	-0.262747	-0.301011	-0.284633	-0.190408	-0.20765	-0.255137	0.0295822
2516023	CDCA7	135.11	158.478	0.147662	0.179727	-0.644342	-0.85565	-0.571364	-0.0571476	0.13277	0.297197	0.160336	0.473837
2387126	RYR2	158.328	158.431	0.175824	-0.080986	-0.144324	-0.120653	-0.166952	-0.272943	-0.540174	-0.405714	-0.381498	-0.158155
3101681	C8orf46	205.105	155.724	0.00998814	-0.00403359	-0.102975	-0.0752642	-0.0960717	-0.202628	-0.34017	-0.315054	-0.477846	-0.00163143
2962820	ME1	135.418	154.054	-0.169661	-0.0587382	-0.00407926	0.0885243	0.14542	0.350085	0.441371	0.422165	0.259272	0.481715
3396770	CDON	168.918	151.511	0.132897	0.0543943	-0.244705	-0.220106	-0.235011	-0.212726	-0.333481	-0.273144	-0.325753	0.167708
3347118	GRIA4	153.05	150.553	0.186359	0.0348135	-0.193558	-0.0707225	-0.14942	-0.143763	-0.41441	-0.185005	-0.231513	0.424346
3508898	STARD13	165.481	150.376	-0.0797619	-0.0104535	0.109867	0.420215	0.65842	0.83905	0.653596	0.821133	0.831974	0.815597
2634494	ALCAM	286.241	149.437	-0.00214573	0.0469884	-0.0870203	0.0380671	0.00662174	0.0264295	-0.213922	-0.0620141	-0.275316	0.293841
3790982	CDH20	173.575	149.221	0.105253	0.241865	-0.249078	-0.289356	-0.339229	-0.310488	-0.730871	-0.563712	-0.458288	-0.468353
3533184	SSTR1	252.294	149.182	-0.0208558	-0.0324534	-0.0841944	-0.073263	-0.106384	-0.168983	-0.281771	-0.219951	-0.312631	0.131134
2496382	NPAS2	137.101	148.877	-0.0466228	0.0727529	-0.0550586	-0.64441	-0.719322	-0.652535	-0.158742	-0.165216	0.0910852	-1.06999
2966496	MCHR2	250.562	145.858	0.11629	-0.0104863	-0.175735	-0.0904468	-0.0862559	0.0197838	0.112821	0.130954	0.225523	0.285355
2955827	PLA2G7	87.9106	143.92	-0.145643	0.13066	-0.0234688	-0.106986	-0.0231965	0.514324	1.12639	1.08989	1.13226	0.549293
2394478	CHD5	248.936	141.624	-0.00184418	-0.131616	-0.207927	-0.145302	-0.172205	-0.20413	-0.404144	-0.314163	-0.381408	0.00998116
2349863	NTNG1	179.008	140.903	0.503576	-0.0623341	-0.172544	-0.170181	-0.28235	-0.352927	-0.608248	-0.581277	-0.792706	-0.0016403
3163982	ADAMTSL1	173.626	140.718	0.0590859	-0.0699599	0.0102483	0.016655	0.0167033	-0.494571	-0.48539	-0.394098	-0.404351	-0.319417
3490655	CKAP2	192.686	140.477	0.121097	0.0798036	-0.155303	-0.22557	-0.268624	-0.429131	-0.675907	-0.464216	-0.361282	0.0249483
2943434	ATXN1	167.892	139.498	0.165124	-0.0156809	-0.147758	-0.466069	-0.531444	-0.448685	-0.0638286	0.0132003	0.225545	-0.0683086
3726618	CACNA1G	192.924	136.485	0.0016942	0.00268898	-0.146854	-0.304566	-0.318555	-0.384917	-0.374358	-0.318519	-0.446931	-0.3117
3070309	CADPS2	73.8347	135.758	0.35521	0.12087	-0.0180811	-0.280352	-0.732614	-0.39335	-0.650944	-0.48611	0.0901043	-0.836957
3565571	WDHD1	210.828	135.534	0.0647071	0.00348812	-0.214755	-0.23932	-0.234256	-0.198791	-0.345193	-0.243837	-0.241501	0.0714915
2731636	DKFZP564O0823	202.349	135.388	-0.0560643	0.0400089	-0.275248	-0.193889	-0.282161	-0.373912	-0.731246	-0.489128	-0.328094	-0.0161835
3319937	WEE1	176.403	130.76	0.0683082	0.0459774	-0.302948	-0.544149	-0.565433	-0.434575	-0.418981	-0.166004	-0.120209	0.173149
2881300	CAMK2A	252.022	129.624	-0.131288	-0.0464018	-0.141508	-0.273807	-0.317405	-0.232283	-0.287409	-0.33881	-0.427255	-0.138481
3907711	CDH22	155.496	129.259	0.0370501	-0.0534834	-0.121979	-0.0943713	-0.129141	-0.455198	-0.419512	-0.439065	-0.487424	-0.730382
3627422	RORA	219.492	129.139	-0.00246757	-0.0603274	0.00818832	-0.0749772	-0.122953	-0.27685	-0.273773	-0.240322	-0.318635	-0.414562
3618736	RASGRP1	249.906	128.719	-0.0863148	-0.0441673	-0.0688313	-0.135472	-0.160936	-0.190486	-0.285708	-0.313819	-0.412172	-0.28251
3845944	GNG7	156.382	128.297	-0.0105386	0.0255213	-0.0541655	0.00562481	-0.0736245	-0.246763	-0.526453	-0.499496	-0.5682	-0.212267
3481410	TNFRSF19	160.389	127.825	0.324966	0.147964	-0.332464	-0.34396	-0.455613	-0.411561	-0.624005	-0.414622	-0.386007	-0.0168067
2678448	FAM107A	254.755	127.561	0.00304055	-0.0344759	0.13139	0.122561	0.133301	0.130552	0.0661773	0.0486617	-0.0146647	-0.0264164
3125342	SGCZ	102.195	127.162	0.227648	0.0675243	-0.30238	-0.63151	-0.718517	-0.802056	-0.960408	-0.856082	-0.693226	-0.12643
4020655	ODZ1	112.789	126.716	0.0771397	-0.0320413	-0.0684316	-0.0947837	-0.0588082	-0.00598598	-0.0696109	0.0158719	-0.0896168	0.411765
3422458	TRHDE	226.94	126.287	0.00753724	-0.0488048	-0.078352	-0.0935219	-0.162307	-0.184074	-0.410485	-0.35675	-0.258223	-0.0367324
2835386	SLC6A7	59.3988	125.506	0.913904	0.805004	0.319939	-0.299508	0.459313	1.42341	1.61545	1.70635	1.37292	2.55968
3497340	HS6ST3	171.557	125.338	0.0793884	-0.0331472	-0.231757	-0.270446	-0.26581	-0.57483	-0.764147	-0.70266	-0.0874206	0.567341
3456700	ZNF385A	386.64	125.067	-0.0709725	-0.0633567	-0.122206	-0.0948881	-0.209843	-0.319705	-0.338794	-0.275704	-0.295965	-0.296064
2618499	MYRIP	206.27	123.827	0.116905	-0.0259975	-0.211068	-0.164231	-0.212784	-0.202095	-0.327384	-0.381549	-0.593164	-0.183178
2805078	CDH6	81.3642	123.477	0.230793	0.0441806	0.0121006	0.21887	0.299805	-0.483511	-0.022323	-0.553067	-0.904536	-0.918855
3512719	SIAH3	315.964	123.4	0.0123438	-0.0606124	-0.259517	-0.401432	-0.446678	-0.40966	-0.384984	-0.367881	-0.322304	-0.486851
3858285	TSHZ3	134.452	123.26	-0.0212103	0.052193	-0.220055	-0.540209	-0.505558	-0.485959	-0.581331	-0.414998	-0.400771	-0.129038
3361621	RIC3	157.206	123.203	-0.0464082	-0.0279851	-0.18376	-0.280787	-0.311465	-0.434329	-0.577865	-0.598205	-0.796391	-0.264587
2570616	BUB1	197.318	122.999	0.0419694	0.134792	-0.202275	-0.688865	-0.739506	-0.658512	-0.393618	-0.179854	-0.228418	0.1378
2800711	ADCY2	94.4888	122.908	0.235275	-0.26126	-0.583268	-0.16387	-0.00417513	0.319394	0.217334	0.308007	0.127631	0.90918
3362159	NRIP3	262.265	121.786	0.246394	-0.0354771	0.233833	0.35713	0.374908	0.372248	0.35261	0.324401	0.119362	0.419911
3243846	RET	85.5776	121.733	0.243403	0.334025	-0.671634	-1.22775	-1.80587	-0.958961	-1.4378	-0.665175	0.344251	-3.17298
3545634	NRXN3	146.622	121.607	0.0622562	-0.271449	-0.0306658	0.127959	0.19978	0.266178	-0.0551224	-0.0791739	-0.503307	0.61844
2567242	CHST10	176.096	121.4	-0.0742652	0.00604154	-0.0577971	-0.075752	-0.141261	-0.260203	-0.522906	-0.449506	-0.779968	-0.0196886
3132782	SFRP1	173.532	121.326	-0.00516937	0.130851	-0.181825	-0.546227	-0.6104	-0.519132	-0.343775	-0.223207	-0.0838521	0.11113
3810542	CCBE1	151.362	121.272	0.0766151	-0.0132297	-0.128845	-0.132005	-0.227859	-0.229004	-0.321952	-0.176166	-0.106946	-0.000793666
3680953	CPPED1	107.412	119.695	-0.0500276	-0.139355	-0.120498	0.0538758	-0.12766	-0.399252	-0.780269	-0.919103	-1.14886	-0.684773
2601230	SCG2	305.656	119.096	-0.0142286	-0.0513815	-0.0621179	0.054982	0.0579168	0.0887622	-0.0733671	0.0423418	-0.103709	0.423943
3164086	ADAMTSL1	218.619	118.328	0.04502	-0.120724	0.010677	0.0149221	0.0237682	-0.337899	-0.392533	-0.381253	-0.389845	-0.266989
3097701	SNTG1	155.337	117.23	-0.195266	0.138596	-0.108307	-0.117725	-0.114522	-0.188954	-0.425899	-0.335345	-0.484695	0.0671103
2525353	PTH2R	125.55	117.136	3.34885	-0.0146215	-0.0322601	0.078199	-0.283699	0.0360254	0.0262872	-0.0450905	0.472493	0.190645
2946225	HIST1H2BB	157.281	116.659	0.048155	0.089208	-0.328949	-0.540802	-0.497434	-0.625864	-0.555926	-0.342402	-0.277114	0.0974022
3200648	PLIN2	191.037	116.618	0.0369038	-0.0450642	-0.0814224	-0.115856	-0.169938	-0.230765	-0.439092	-0.432693	-0.706339	-0.137816
2763550	PPARGC1A	69.872	116.589	-0.0499688	0.0670548	-0.397819	-0.812082	-0.951476	-0.793466	-0.99537	-0.900802	-1.28933	-0.649568
3082759	DLGAP2	182.495	116.225	-0.0291885	-0.075684	-0.221287	-0.17186	-0.207077	-0.230967	-0.447954	-0.380391	-0.440565	-0.0929521
3993853	SLITRK2	214.155	115.961	-0.160621	-0.100329	-0.140624	-0.374401	-0.458185	-0.440372	-0.439236	-0.431343	-0.668137	-0.633718
3985717	PLP1	867.307	115.325	-0.0819005	0.115215	-0.0416097	-0.0866546	-0.0666071	-0.0338115	-0.457705	-0.496508	-0.748918	-0.0421565
2947095	HIST1H3J	159.372	114.28	0.0378126	0.0521781	-0.247554	-0.61587	-0.660292	-0.525342	-0.530655	-0.231112	-0.20905	0.118935
3127278	HR	167.056	114.252	0.0902223	-0.0138572	0.0296844	-0.0303222	-0.0463058	0.123189	0.302667	0.313906	0.943327	0.186729
2946215	HIST1H3B	103.411	113.357	0.128505	0.194111	-0.40855	-0.649504	-0.701335	-0.584023	-0.499956	-0.353932	-0.228347	0.28855
3565663	DLGAP5	214.072	111.874	0.0208821	0.0759626	-0.248975	-0.721809	-0.7451	-0.670785	-0.539204	-0.188432	-0.237962	0.152217
3988435	DOCK11	157.816	110.396	0.0968892	0.136562	-0.0504471	-0.320828	-0.38995	-0.369695	0.309601	0.322021	0.471024	-0.0529446
2736462	BMPR1B	178.869	110.35	0.154258	0.145868	-0.22598	-0.315127	-0.334749	-0.315837	-0.232348	-0.182672	-0.198097	-0.733019
2586603	TLK1	237.482	110.345	0.0149222	-0.00248855	-0.0332432	-0.140782	-0.167206	-0.284152	0.475427	0.537738	0.557878	0.60493
3435362	KNTC1	205.389	110.198	0.0688231	0.0582414	-0.267167	-0.564709	-0.47032	-0.355191	-0.418737	-0.228857	-0.21688	0.181092
3954206	YPEL1	55.3606	109.531	0.16938	-0.101672	-0.298051	-1.18611	-0.931348	-0.146367	-0.337863	-0.0764638	0.104404	-1.81024
2859667	CENPK	192.667	109.19	0.108408	0.0616336	-0.259968	-0.293948	-0.199033	-0.262535	-0.429483	-0.240421	-0.311132	0.181396
3694215	CDH8	159.879	109.147	0.217054	-0.0653319	0.0147366	0.274431	0.310893	0.262909	0.413608	0.313226	-0.0149362	0.0799738
3408505	LRMP	86.6149	109.099	-0.696569	-1.40006	-0.37936	0.261883	0.179386	0.115345	0.00809607	-0.0182372	-0.673086	0.124722
3423301	NAV3	138.632	108.979	0.110938	-0.0183012	-0.237732	-0.206666	-0.236051	-0.187317	-0.316016	-0.252066	-0.196469	0.116479
3807595	MYO5B	181.862	108.716	0.0417945	-0.00413567	0.00584733	0.313422	0.278892	0.36765	-0.008166	-0.00582096	-0.114238	0.337523
3608638	SV2B	461.793	108.685	-0.0151796	-0.10969	-0.174544	-0.0769432	-0.0827224	-0.0423197	-0.193212	-0.0688525	-0.352078	0.140547
3504617	SKA3	183.73	108.592	0.0655171	0.0921741	-0.199729	-0.328214	-0.347752	-0.31356	-0.281661	-0.168989	-0.0552814	0.169726
2948547	NRM	174.244	108.472	-0.00519006	0.0225224	-0.067155	-0.026005	-0.122375	-0.270231	-0.373533	-0.388567	-0.565783	-0.179714
3798829	FAM38B2	109.891	108.396	0.0486751	-0.221899	0.0314701	0.0349236	0.113505	0.577973	0.526309	1.01881	1.13705	0.0434759
2873897	2016-03-03	241.408	108.276	-0.0482161	0.00551441	-0.035637	-0.101951	-0.184872	-0.240997	-0.268649	-0.248135	-0.18558	-0.783101
2338719	NFIA	206.858	108.075	-0.0532376	0.0015681	-0.134205	-0.134945	-0.169189	-0.402359	-0.544467	-0.544725	-0.653825	-0.225994
2915571	MRAP2	55.1329	107.585	-0.0476657	0.233967	-0.150665	-0.341773	-0.332645	-0.465108	-0.944924	-1.04538	-1.75349	-0.111593
3293840	SPOCK2	232.914	107.569	-0.129783	-0.1399	-0.00412654	-0.010112	0.0698685	0.210326	0.120602	0.0912595	-0.305624	0.273822
3880827	GINS1	199.122	107.269	0.0734193	0.100114	-0.193365	-0.579189	-0.559084	-0.460405	-0.460013	-0.240103	-0.188033	0.0554203
2632225	EPHA3	163.551	107.067	0.0300631	-0.0712952	-0.117597	0.00246061	-0.0508794	-0.12092	-0.25681	-0.215181	-0.243825	0.0732682
2593013	DNAH7	240.948	106.202	-0.120312	0.0245222	-0.271833	-0.236674	-0.270025	-0.355675	-0.460404	-0.398262	-0.29975	-0.00299471
3817698	UHRF1	233.829	105.782	0.0441346	0.121401	-0.188634	-0.336026	-0.356613	-0.247996	-0.284542	-0.125722	-0.182911	0.1823
2761842	PROM1	224.585	105.489	0.00309426	-0.050522	-0.131178	0.03878	0.0392732	0.109768	-0.0845451	0.168574	0.201149	0.18372
3144033	CALB1	198.72	105.2	0.0422514	-0.0748809	-0.0957904	0.18999	0.225299	0.323385	0.0794317	0.0906963	-0.199458	0.378468
3809826	ATP8B1	153.096	105.167	0.252487	0.046775	-0.0450864	0.25675	0.228149	0.354629	0.297339	0.316265	0.335225	0.603004
2928461	GPR126	80.6326	104.825	0.0724564	-1.16285	-0.093579	-0.5105	-0.136615	-0.190309	-0.227489	-0.186596	-0.265405	0.0339277
3529467	CPNE6	67.2133	103.873	0.345103	-0.328834	-0.51188	-0.355155	-0.285608	-0.104055	-0.180313	-0.238438	-0.256607	0.128426
2666147	THRB	320.563	103.84	0.0988485	-0.0465249	0.0366168	0.236704	0.266497	0.202961	0.0707454	0.0215895	-0.0983564	0.284366
3417988	NXPH4	190.086	103.791	-0.0165815	-0.111875	-0.182155	0.0609273	0.00966225	-0.15406	-0.46472	-0.328708	-0.524979	0.138333
3889833	DOK5	351.991	102.67	-0.0381975	-0.0574152	-0.166783	-0.0962728	-0.21026	-0.24131	-0.365351	-0.327433	-0.341435	-0.0739894
2738378	NPNT	345.554	102.548	0.18723	-0.0461333	-0.0518952	0.0479532	0.00744111	0.000349847	0.0600744	0.106267	0.200138	0.240432
2745067	ELMOD2	184.436	102.094	-0.00766867	-0.00552745	-0.0631264	-0.232286	-0.179096	-0.410289	-0.514079	-0.508575	-0.720223	-0.338023
2715016	FGFR3	275.048	101.841	-0.00348438	0.00322558	0.0161306	0.0243975	0.0273741	0.0220256	0.0190547	0.0322557	0.0345518	-1.19389
2995491	FAM188B	112.317	99.3555	0.20463	0.0626711	-0.377335	-0.617946	-1.04552	-0.804597	-1.19201	-0.988817	-0.0384648	-2.08291
3032647	DPP6	131.545	99.1271	-0.160638	0.0316744	-0.2068	-0.0738629	-0.146748	-0.170296	-0.653521	-0.492595	-0.842626	0.0270452
2759205	PPP2R2C	221.82	99.0977	-0.0483482	-0.0363787	-0.153929	-0.102941	-0.0749193	-0.0377475	-0.163936	-0.144592	-0.384849	0.153606
3250863	SGPL1	174.961	98.9294	-0.105894	-0.0233424	-0.269788	-0.478066	-0.484758	-0.536815	-0.841676	-0.726422	-0.812388	-0.0404763
2955691	RCAN2	306.698	98.8913	0.0149316	0.0808685	0.0395641	0.138155	0.169545	0.199423	0.1682	0.1738	0.148391	0.29941
3928668	TIAM1	148.144	98.4905	0.05292	-0.0937439	0.0346681	0.0198646	-0.141292	-0.300774	-0.438691	-0.40021	-0.27925	-0.364933
2975867	MAP3K5	262.245	98.0328	-0.0391566	-0.207331	-0.0960917	0.0856961	0.0485682	0.157389	0.0757986	0.0712558	0.103619	0.24032
3264059	ADRA2A	175.337	97.3226	0.18945	-0.0741999	-0.185875	-0.130304	-0.220039	-0.259337	-0.339785	-0.366622	-0.394694	-0.301595
2600689	EPHA4	266.664	96.2082	0.0183539	0.0308444	0.0249288	0.103499	0.133827	0.136885	0.205551	0.16077	0.230171	-0.227508
2601414	SERPINE2	163.378	95.5281	0.0225906	-0.00507746	-0.130889	-0.0852399	-0.222931	-0.376262	-0.486489	-0.503932	-0.38786	-0.145604
3389976	SLC35F2	117.649	95.292	-0.0235372	-0.0419631	-0.077694	-0.171519	-0.256987	-0.116155	-0.272959	-0.0601289	0.348266	-0.27645
2608725	BHLHE40	207.065	95.2174	-0.145749	-0.0150968	-0.0423596	-0.129456	-0.127496	-0.187152	-0.341121	-0.542041	-0.731466	0.0450139
3875195	MCM8	204.087	95.1706	0.0231725	-0.00412231	-0.193129	-0.197918	-0.172337	-0.218096	-0.251341	-0.152229	-0.150726	0.164618
2900051	HIST1H3H	162.74	94.6012	0.06863	0.0550047	-0.181549	-0.334944	-0.317896	-0.273148	-0.218151	-0.195147	-0.183726	0.170768
2832844	RELL2	68.3568	94.1391	0.360001	0.0912691	-0.491412	-1.24869	-1.53424	-1.0283	-1.07231	-0.869589	-0.266461	-1.95236
2449559	ASPM	201.458	94.0581	0.0302417	0.115359	-0.201408	-0.571485	-0.494045	-0.268887	-0.292928	-0.157668	-0.180236	0.14601
2657831	IL1RAP	165.383	93.2569	0.109024	-0.00566167	-0.0868147	-0.141611	-0.0862837	0.00387703	0.310299	0.322866	0.256131	0.0977205
3594986	TEX9	164.78	93.0543	0.177993	0.120525	-0.16245	-0.289323	-0.232246	-0.333453	-0.397555	-0.372271	-0.0318479	-0.0129524
3653123	PRKCB	224.102	93.0181	-0.0210709	-0.09304	-0.289396	-0.24783	-0.171949	-0.137976	-0.28039	-0.194774	-0.489961	-0.0710288
2941784	NEDD9	222.618	92.0679	-0.0563125	0.0300624	-0.178712	-0.155386	-0.238919	-0.4289	-0.454282	-0.437873	-0.386818	-0.160395
2451870	ETNK2	100.065	91.2038	0.00206649	0.0921068	-0.294471	-0.516539	-0.562631	-0.164316	-0.331917	-0.0225672	0.030391	-3.20778
4026624	PNCK	167.026	91.1746	-0.122787	-0.01646	-0.134764	-0.126145	-0.165014	-0.18565	-0.33297	-0.312186	-0.420235	0.117294
3473524	NOS1	131.761	90.5639	-0.316093	0.00780734	-0.262701	-0.179581	-0.177333	0.334319	0.227225	0.154633	-0.191436	0.562114
3354227	NRGN	258.096	89.5961	-0.183291	0.0116546	-0.132546	-0.274419	-0.285409	-0.237747	-0.288487	-0.314801	-0.312516	-0.234021
2900091	HIST1H2AL	113.19	89.5308	0.0771744	0.116993	-0.318796	-0.563978	-0.630504	-0.472749	-0.386219	-0.20934	-0.285362	0.197139
3318443	TRIM22	192.985	89.484	0.082736	-0.0671777	0.292693	0.481113	0.377143	0.417771	0.471863	0.457819	0.40201	0.163515
2791197	PDGFC	275.486	88.37	0.00116435	0.0133817	0.0589478	-0.0479094	-0.0384186	-0.0839686	-0.0574527	-0.118461	-0.219502	-0.327844
3672059	KIAA0513	194.019	88.2844	0.0503025	-0.00929724	-0.21772	-0.278896	-0.353101	-0.358948	-0.495078	-0.431883	-0.391538	-0.212808
3812922	NETO1	243.645	87.9985	0.0224967	-0.143937	-0.0626445	0.0891512	0.0543793	0.0569527	-0.104317	-0.0243996	-0.227967	0.287491
2907671	PTK7	143.144	87.9507	0.2099	-0.00519952	-0.136695	-0.065654	-0.00150239	-0.200962	-0.397505	-0.171461	-0.433457	1.04347
3258713	LGI1	206.137	87.1098	-0.127797	0.0353959	-0.0851692	-0.156547	-0.179182	-0.31231	-0.305864	-0.213814	-0.341532	-0.0804656
3342426	C11orf82	208.236	86.7441	0.0502416	-0.0648662	-0.233883	-0.196047	-0.173121	-0.0672451	-0.354785	-0.214378	-0.233462	0.186967
2689516	ZBTB20	150.036	86.3829	-0.479595	-2.16231	0.0274442	0.208858	0.213063	0.232938	0.21254	0.0640496	-0.0333123	-0.168062
3727583	HLF	217.628	86.1767	-0.22731	0.0113694	-0.126696	-0.268481	-0.285083	-0.426577	-0.380312	-0.307434	-0.10544	-0.19914
2507380	R3HDM1	259.831	85.9545	-0.0509595	-0.0153863	-0.0692062	-0.0259232	-0.0547636	-0.121962	-0.287922	-0.25579	-0.289836	0.0822273
3598959	SMAD3	167.081	85.1973	0.0295972	0.00532577	-0.13228	-0.72498	-0.855065	-0.28309	-0.13276	-0.0433074	-0.0499766	-0.20934
3725685	NGFR	141.763	84.918	-0.479527	0.133261	0.52264	0.225737	0.288629	0.290697	0.416972	0.336494	0.765766	-0.0984779
3110395	RIMS2	147.793	84.8881	0.0535217	-0.156941	-0.174317	0.0383224	0.0148363	0.14326	0.0368018	0.0768669	-0.144744	0.538553
3432394	RPH3A	287.07	84.4595	0.046379	-0.0509447	0.0344322	0.164202	0.201756	0.235988	0.209411	0.158474	-0.00141263	0.26805
3999395	MID1	211.57	84.3542	0.149756	0.032741	-0.0249841	0.142701	0.137937	0.142763	0.105833	0.10953	0.105963	0.525482
3811339	BCL2	156.834	84.0126	0.00385792	-0.0209346	0.272433	0.397172	0.377607	0.758479	0.675902	0.715796	0.615656	0.389058
2706938	GNB4	99.1184	83.9263	0.090694	0.0322406	0.0320662	-0.0792904	-0.436916	-0.406752	-0.382199	-0.186274	0.033037	-2.16312
3174510	GDA	191.366	82.1994	-0.0726399	0.00911974	-0.0913203	-0.154681	-0.164371	-0.161297	-0.200989	-0.147326	-0.150012	0.157242
3512948	C13orf18	114.852	82.1247	-0.193856	0.0314752	-0.0401174	-0.161038	-0.102848	-0.558968	-0.923398	-0.831418	-0.723399	-0.315704
3399545	NCAPD3	188.321	82.0128	0.0865434	-0.010616	-0.216531	-0.190947	-0.174936	-0.150966	-0.305779	-0.175122	-0.247996	0.271923
2584904	SLC38A11	85.93	81.4943	0.249389	-0.152516	-0.360323	-0.595979	-1.01707	-0.812558	-0.866325	-0.915322	-0.545329	-1.6191
2900059	HIST1H2BM	161.777	81.3315	0.0785019	0.0846191	-0.201979	-0.249166	-0.272395	-0.33896	-0.283743	-0.199623	-0.162539	0.149874
2713192	DLG1	257.449	81.0652	0.0609227	-0.0432535	-0.0712268	-0.135998	-0.401102	-0.605446	-0.772808	-0.670705	-0.0165641	-0.883205
3605268	TM6SF1	170.771	80.6601	-0.135892	0.0583864	-0.095987	-0.126942	-0.156225	0.000837738	0.0343992	0.144022	0.323033	0.102003
3919860	DOPEY2	168.001	80.6567	0.084822	0.043509	-0.105693	-0.0659678	-0.135089	-0.140865	-0.415323	-0.382146	-0.628715	-0.135742
3797295	L3MBTL4	182.111	80.5306	0.316067	-0.0016631	0.141865	0.540904	0.598287	0.440122	0.26361	0.266057	0.256143	0.288501
3952566	CLTCL1	226.546	80.0983	0.0345333	-0.0699779	0.0947673	0.0429874	0.0533845	0.0762745	-0.242115	-0.239471	-0.304644	0.104884
3789680	ST8SIA3	344.277	79.9016	0.0113084	-0.00261521	-0.00533605	0.087333	0.0909479	0.118542	0.0675523	0.0645156	0.0147489	0.342666
2777564	FAM13A	131.636	79.8236	0.0395236	-0.135657	-0.233588	-0.272176	-0.12418	-0.157071	-0.889573	-1.00744	-1.29417	-0.257841
2608469	ITPR1	235.489	79.7521	-0.0201813	0.0388565	-0.124578	-0.0407579	-0.0740416	-0.139032	-0.289729	-0.0166349	0.246661	0.164182
3148545	RSPO2	80.4616	79.6469	0.71479	-0.122271	-0.0486963	-0.0208345	-0.147489	-0.396329	-0.434094	-0.201095	-0.0049735	-0.0402245
2343025	AK5	295.287	79.2977	-0.0859971	-0.0528098	-0.186802	-0.189495	-0.271197	-0.223325	-0.369047	-0.337844	-0.50594	-0.0199315
3517051	KLHL1	238.398	79.0024	0.13291	0.0141262	-0.193721	-0.224412	-0.164328	-0.0913231	-0.162153	-0.132057	-0.0382021	-0.362133
3956226	MN1	247.35	78.9003	0.0594525	-0.0161312	-0.0713115	-0.0557592	-0.0631664	-0.095221	-0.17166	-0.141456	-0.0801206	0.0661628
2342738	ST6GALNAC3	268.511	78.5422	0.00278029	-0.00388462	-0.0453402	-0.067751	-0.0867894	-0.1585	-0.286338	-0.246658	-0.253516	-0.203056
3937900	P2RX6	55.309	78.3112	-0.0751318	0.477489	0.160207	-0.820542	-0.833738	-0.146603	-0.21423	0.12952	1.48143	-1.06223
2654023	ACTL6A	218.797	78.2659	0.0534411	0.0477407	-0.0994981	-0.164553	-0.156209	-0.151883	-0.174545	-0.125767	-0.100897	0.113784
3333595	GNG3	264.937	77.7989	-0.0263176	0.0521285	-0.0034623	-0.044916	-0.0906127	-0.154391	-0.151586	-0.161885	-0.17276	-0.303648
2873168	CEP120	138.919	77.6592	-0.0187905	0.0770995	-0.0222437	-0.228909	-0.370792	-0.673847	-0.522861	-0.568858	-0.305728	-0.609514
2347732	TMEM56	191.165	77.5587	-0.0278482	0.167273	0.00628595	0.220542	0.201451	0.172702	-0.0674034	0.0017851	0.0466729	0.570187
2870964	EPB41L4A	231.742	77.5201	0.0666832	-0.00516074	-0.0522228	0.243489	0.219249	0.209252	0.042517	0.142356	0.148771	0.411541
2768056	GABRA4	447.17	77.0495	0.145956	-0.0473571	-0.0523589	0.0658573	0.0611762	0.0122684	0.042673	0.113984	0.246258	0.119084
3788560	DCC	147.537	76.954	0.0975592	0.0883497	-0.0754513	0.0437853	-0.0188495	-0.0526018	-0.368133	-0.279683	-0.20593	0.111617
2908154	RSPH9	143.313	76.7806	-0.0733155	-0.0303467	-0.175649	-0.245603	-0.335369	-0.438791	-0.490018	-0.489026	-0.478363	-0.190519
3623948	TNFAIP8L3	258.785	76.7014	-0.721939	0.165968	0.103184	0.127363	0.0363597	-0.0149347	-0.0914488	-0.0364305	-0.256509	0.0785515
3391149	FDXACB1	293.899	76.253	-0.426737	0.133705	-0.0516022	-0.200669	-0.151475	-0.152474	0.0381815	0.0726159	0.255181	-0.337626
2488596	EMX1	115.241	76.1402	-0.163117	-0.245587	-0.336847	0.0992302	0.143155	0.226976	0.219849	0.258812	-0.435542	0.737881
3817501	CHAF1A	189.46	75.8657	0.0291758	0.013111	-0.207469	-0.235254	-0.118101	-0.013911	-0.112215	0.0742394	-0.110524	0.390754
3560711	BAZ1A	238.451	75.5254	0.00532734	0.0130865	-0.10389	-0.10312	-0.109557	-0.081109	-0.118868	-0.0402049	-0.0682474	0.213509
3861832	FBXO27	308.535	74.4234	-0.000172298	-0.0365977	-0.072844	0.0345615	0.0499901	0.0745812	-0.0271909	0.0820058	0.0173806	0.267048
3336094	CNIH2	134.095	74.3019	0.0735946	0.0178415	-0.0127021	-0.0226538	-0.0609976	0.000641273	-0.0810899	-0.0216316	0.01371	-2.01315
2450762	TNNT2	105.679	74.1576	1.00425	0.297863	0.094384	-0.0526948	-0.00985898	-0.0229283	0.197138	0.193202	1.54446	1.79344
2410158	TESK2	212.789	74.1191	0.0560372	-0.0753827	0.0100972	-0.135485	-0.352918	-0.337774	-0.481928	-0.403654	-0.234614	-0.0874447
4006210	MAOB	89.7427	73.6467	-0.327758	-0.0615272	-0.00883452	0.119843	0.285506	0.312924	0.291173	0.290113	0.125198	0.861252
3773426	NPTX1	54.7211	73.6109	-0.0692459	-0.0180429	-0.0880672	-0.335472	-0.159406	0.679292	0.425423	0.711679	0.56889	-1.00128
3434490	CABP1	61.3295	72.8817	0.109716	0.0208364	-0.16016	-0.580003	-0.871228	-0.589216	-0.590929	-0.569732	-0.248044	-1.27203
3261923	AS3MT	130.689	72.7968	0.0363587	-0.0538809	-0.166272	-0.156626	-0.233562	-0.254597	-0.507802	-0.431875	-0.972672	-0.0190097
2767932	GABRG1	156.038	72.5925	-0.0750448	0.0109079	-0.130338	-0.202325	-0.233385	-0.287238	-0.380729	-0.310103	-0.622947	-0.200772
3609004	ST8SIA2	205.749	72.5382	0.0239483	0.122826	-0.0252727	-0.104547	-0.365298	-0.0813359	-0.293856	-0.14241	0.00629264	-0.406459
4023467	ARHGEF6	196.149	72.4405	-0.337036	0.0484712	-0.0624543	-0.181956	-0.239541	-0.28187	-0.256055	-0.251331	-0.301207	-0.621134
2950629	TAPBP	231.433	72.3523	-0.180469	-0.0135522	-0.0869867	-0.098515	-0.0525859	0.0231687	0.133175	0.0922081	0.0789941	0.137647
3110789	ZFPM2	235.13	72.1818	0.023803	-0.0844063	-0.155099	-0.0218538	-0.0396823	-0.070037	-0.216977	-0.142027	-0.189982	0.0675282
2798915	TRIP13	134.329	72.1566	0.108492	0.0173328	-0.192246	-0.307922	-0.400467	-0.427948	-0.579659	-0.345905	-0.713143	-0.130939
3928211	GRIK1	168.544	71.9756	-0.0406799	0.0573008	0.000906395	-0.0217628	-0.0383304	-0.060628	-0.428452	-0.355019	-0.675526	0.00472785
3250602	H2AFY2	211.912	71.9568	-0.125849	-0.0599573	-0.0967226	-0.185961	-0.207339	-0.279476	-0.331282	-0.363562	-0.423831	-0.340646
3058759	SEMA3C	153.041	71.8355	-0.0301352	0.0155095	0.00170978	0.0185214	-0.0824508	-0.302904	-0.315784	-0.356642	-0.374951	-0.295495
3324162	LUZP2	152.363	71.6445	-0.0636085	-0.0727255	-0.12924	-0.19126	-0.261685	-0.315659	-0.348923	-0.28552	-0.4332	-0.149197
3811000	RNF152	217.091	71.5085	0.0480348	-0.0909599	-0.135306	-0.0122309	0.021442	0.0404659	-0.11611	-0.00573004	-0.147497	0.322918
2979871	SYNE1	297.723	71.4063	-0.0140995	0.0157969	-0.101504	-0.0845246	-0.140025	-0.217763	-0.272493	-0.202316	-0.0989329	-0.0483979
3352618	GRIK4	113.614	70.9675	-0.162251	0.0900485	-0.179698	-0.107715	-0.0718613	-0.0371553	-0.0469435	0.039446	-0.33595	0.183558
2918388	POU3F2	101.662	70.9386	0.172411	-0.0693803	-0.0815855	0.0445241	0.0561422	0.0439206	0.0134842	0.269236	0.561863	0.450394
2838416	GABRA1	327.468	70.8346	0.0168461	-0.0120018	-0.0710486	0.0272333	0.0378824	0.0409353	-0.0814932	-0.0372918	-0.328798	0.196121
3324321	ANO3	108.349	70.3638	-0.128015	0.00606445	-0.177981	-0.255754	-0.289123	-0.293186	-0.247892	-0.21226	-0.0915569	-0.0773851
3743906	TP53	169.09	70.1649	0.145325	0.0444606	-0.272459	-0.141077	-0.261845	-0.384496	-0.447573	-0.226709	-0.27966	0.198379
2733483	BMP3	117.631	69.7963	-0.346711	0.149038	0.0719384	-0.0420155	-0.0487713	-0.00709714	0.284879	0.389867	0.520232	-0.428944
2897899	SOX4	294.32	69.6675	0.0233729	0.0799583	-0.0862704	-0.0835967	-0.13111	-0.146032	-0.219955	-0.16238	-0.205649	-0.168523
3980170	EFNB1	166.363	69.6239	0.0123452	0.0677342	-0.136773	-0.344842	-0.409363	-0.348166	-0.404686	-0.326998	-0.273715	-0.242313
2468105	LOC150622	163.597	69.3353	-0.160447	-0.0869162	-0.0143132	0.0260443	0.00728665	-0.0737047	-0.284917	-0.240991	-0.626274	-0.0737366
2899102	HIST1H3C	183.137	69.2463	0.0828922	0.114909	-0.255816	-0.492519	-0.456381	-0.472392	-0.382009	-0.25296	-0.242114	0.18171
3163728	CNTLN	219.65	69.0998	-0.0186433	-0.0174427	-0.182784	-0.194978	-0.195586	-0.206799	-0.315645	-0.220349	-0.172464	0.0571529
2554975	BCL11A	169.444	68.7626	-0.0563525	-0.0239052	-0.0490784	0.170193	0.2652	0.244138	0.0956613	0.0754939	-0.0412746	0.471618
2404418	FABP3	153.291	68.5068	-0.0127355	0.0206922	-0.151285	-0.134861	-0.204367	-0.244498	-0.21853	-0.20163	-0.159687	-0.000188675
2431886	PDE4DIP	244.64	67.6463	-0.0759574	-0.0407842	-0.169871	-0.0675043	-0.131695	-0.220595	-0.409678	-0.318867	-0.387203	-0.130092
3280573	NEBL	300.289	67.5558	0.0272561	-0.0723897	-0.0792977	0.111535	0.0611054	0.0377853	-0.195197	0.0406116	-0.152287	0.0884507
3606304	AKAP13	271.843	67.4171	0.183791	0.0534425	0.0563208	0.120509	0.14151	0.290494	0.252654	0.321343	0.307327	0.295949
3152558	FAM84B	224.937	67.2623	-0.00796125	-0.0315335	0.0451046	0.142477	0.125704	0.161201	0.0577957	0.0765997	-0.0490171	0.128107
3803290	FAM59A	194.868	67.112	0.0137675	-0.00626662	-0.128627	-0.240601	-0.261895	-0.34121	-0.402622	-0.318685	-0.27211	-0.513801
3328600	TSPAN18	128.001	66.7874	0.0739617	0.0595514	-0.00879142	-0.475023	-0.625247	-0.300069	-0.449108	-0.290738	-0.0462356	-0.375579
3160175	VLDLR	196.404	66.6932	0.122779	-0.048477	-0.225415	-0.24178	-0.275259	-0.230741	-0.383999	-0.325168	-0.322429	-0.25818
3028858	EPHB6	200.746	66.6234	0.0880313	0.0184153	0.114004	0.0659982	0.1032	0.165489	0.215063	0.397438	0.600755	0.395867
2375706	ATP2B4	165.597	66.2437	-0.244947	0.014312	-0.0216868	-0.0314067	0.080342	0.134301	0.123712	0.294257	0.401464	0.614749
2831350	CXXC5	148.442	66.132	-0.00833617	0.0965997	0.0444807	-0.0565607	-0.115888	-0.362073	-0.48314	-0.42427	-0.35147	-0.0326381
2680591	LRIG1	361.125	66.0484	-0.00521397	-0.0014622	0.00207423	0.000603258	0.00197304	0.00241901	0.00162782	0.000658527	-0.00136514	-0.00393917
2527672	PNKD	85.9387	66.0126	0.946308	0.313903	-0.48947	-1.24774	-1.21075	-0.57071	-0.482428	0.0143549	0.577713	-0.459221
2936857	MLLT4	213.484	65.9428	0.0207532	0.0561891	-0.0758504	0.0765827	0.0696232	-0.0623002	-0.19316	-0.168348	-0.309214	0.023014
2947081	HIST1H4L	119.769	65.1624	0.0749422	0.0667724	-0.259298	-0.572148	-0.604106	-0.496449	-0.33528	-0.135081	-0.155616	0.175793
3873824	TMC2	133.722	64.9022	0.0146437	0.00123758	-0.115379	-0.169155	-0.216459	-0.556317	-0.718325	-0.912606	-1.33777	-1.42498
2328273	SERINC2	267.358	64.6232	0.0589726	-0.0235001	-0.157863	-0.0952867	-0.072569	-0.107574	-0.184744	-0.038676	-0.153298	0.243301
2514969	GAD1	233.625	64.5016	0.0761876	0.00147298	0.0178674	0.0732727	0.136913	0.16499	-0.0249472	-0.0254287	-0.135508	0.410399
3121751	CSMD1	171.227	63.9434	0.088556	-0.0147983	-0.226521	-0.0442415	-0.0865016	-0.0634775	-0.171328	-0.0861694	-0.120096	0.203693
3695631	TPPP3	253.661	63.5384	-0.21057	-0.0222418	-0.116149	-0.0228096	0.00502891	0.105099	0.0526635	0.0907146	-0.0142321	0.0867813
2411228	STIL	217.977	63.2515	0.00315429	0.0137806	-0.160177	-0.414818	-0.409569	-0.401668	-0.399735	-0.195779	-0.194944	-0.0513138
3291435	RTKN2	122.112	62.7416	0.0694195	0.0693341	-0.178833	-0.330667	-0.311302	-0.279249	-0.258251	-0.119397	-0.0138927	0.101024
3130850	RNF122	223.271	62.7108	-0.00568529	0.0161632	-0.17382	-0.170157	-0.314463	-0.334117	-0.284049	-0.244334	-0.233742	-0.129015
2913123	RIMS1	183.316	62.7081	0.0148118	0.0141983	-0.128139	-0.0620531	-0.0691533	-0.00575502	-0.132568	0.00439764	-0.123086	0.255507
3237396	CACNB2	85.1002	62.5753	0.285636	-0.191895	-0.434243	-0.979816	-0.167954	-1.40387	-0.190579	-0.1929	-0.25632	0.191082
3179551	FGD3	194.36	62.4339	0.0209049	-0.156866	-0.206822	-0.27793	-0.0814164	-0.0493938	-0.198862	-0.171431	-0.194662	0.308531
2585400	SCN9A	164.956	62.1852	-0.0805725	0.00891411	-0.0770582	-0.0136734	-0.0242346	-0.0539001	-0.171918	-0.0779326	-0.0854259	0.179669
2507896	HNMT	294.418	61.8344	-0.0862854	0.0770062	0.00983669	0.0124832	0.0203645	-0.107239	-0.183551	-0.123263	-0.318367	-0.0954495
3381817	UCP2	254.397	61.368	0.141819	0.0383651	-0.106686	0.0196455	0.0136615	0.0298227	-0.0653051	0.0684643	0.116709	0.297509
2654967	B3GNT5	172.712	61.2542	0.0147971	0.0295132	-0.0733129	-0.0999586	-0.0409259	0.18453	0.371889	0.47157	0.421244	0.328133
3608952	ST8SIA2	264.11	61.137	0.00617508	0.0681159	-0.0960671	-0.189765	-0.32172	-0.151707	-0.230441	-0.173955	0.00484895	-0.311847
3127352	LGI3	131.507	60.7942	-0.197256	0.0175674	-0.112484	-0.143294	0.142501	0.375614	0.287058	0.39205	0.491487	0.267429
2648991	KCNAB1	128.079	60.78	0.0991436	0.00602633	-0.260255	-0.0806675	-0.0918029	-0.198216	-0.396413	-0.448572	-0.519103	0.250536
2369713	FAM163A	72.6545	60.742	-0.0236595	-0.0113286	0.0127823	0.0988066	0.0875606	0.123544	0.151704	0.159981	0.168496	0.211383
3451814	NELL2	468.441	60.5031	0.0190476	-0.00685523	-0.0186637	0.00324003	-0.0149669	-0.0123235	-0.00657421	-0.00838845	-0.0182373	-0.0979274
3478333	RIMBP2	217.661	60.2957	0.0566891	-0.044618	-0.142815	-0.0552614	-0.0909115	-0.104861	-0.250925	-0.157575	-0.17297	0.0770672
3511817	ENOX1	134.465	60.2295	0.112978	-0.0899025	-0.230654	-0.365658	-0.416663	-0.261433	-0.405973	-0.351272	-0.253743	-1.55631
3839305	POLD1	173.28	59.8827	0.0852142	-0.0543993	-0.383407	-0.271367	-0.211061	-0.315395	-0.417837	-0.235468	-0.446577	0.0471068
2400655	RAP1GAP	124.508	59.4811	-0.0329976	0.161682	-0.194847	-0.389512	-0.509842	-0.671036	-0.435109	-0.316655	-0.0841229	-0.337821
3210616	PRUNE2	69.8735	59.437	0.348647	0.144655	-0.273566	-0.390477	0.157784	-0.0387389	0.496643	0.270767	0.574983	1.08512
3451246	GLT8D3	193.287	59.2926	-0.092226	0.0127533	-0.13203	-0.225571	-0.256625	-0.158499	-0.365116	-0.031189	0.0389997	0.170261
3506398	SHISA2	239.497	59.2494	0.0410028	0.0376104	0.115814	0.320818	0.331931	0.283854	0.151398	0.12678	0.0519385	-0.0148105
3038065	ICA1	162.289	59.227	-0.0454851	-0.000413565	-0.13643	-0.286326	-0.351812	-0.400301	-0.433574	-0.440393	-0.476599	-0.305504
2384268	HIST3H2BB	129.253	58.3913	0.0894238	0.141085	-0.151214	-0.354493	-0.414115	-0.614929	-0.58253	-0.499699	-0.316699	-0.27887
3245483	ZNF488	150.485	58.2275	0.00490095	-0.0735998	0.0254766	-0.21988	-0.218754	-0.238963	-0.284439	-0.293711	-0.402285	-0.690713
3563395	POLE2	166.997	57.9298	0.00302006	0.0457004	-0.199008	-0.566387	-0.444437	-0.269892	-0.239254	-0.140855	-0.0771938	0.228238
3892873	NTSR1	141.786	57.8793	0.224125	0.0560734	-0.122265	-0.407563	-0.421864	-0.272474	-0.291982	-0.253476	-0.161744	-0.515813
3936167	CECR2	188.507	57.5925	-0.0599659	-0.0731028	-0.166203	-0.157803	-0.225222	-0.199295	-0.335683	-0.161849	-0.425908	0.237705
2662698	ATP2B2	54.7786	56.5433	0.0822558	0.0949439	-0.228081	-0.444322	-0.512721	-0.461346	-0.459117	-0.372135	-0.240877	-0.363417
3962839	SCUBE1	163.665	56.01	0.274011	0.0629271	-0.0731815	-0.0776019	-0.204818	-0.24767	-0.263031	-0.258744	-0.143202	-0.0272302
3381150	PDE2A	79.5439	55.9668	-0.117741	-0.0157663	-0.120545	-0.456526	-0.512863	-0.439972	-0.416567	-0.421055	-0.454281	-0.611944
2345880	LRRC8B	116.887	55.6982	0.205471	-0.127709	-0.275629	0.00936753	0.0479584	0.189638	-0.141594	-0.0602892	-0.277703	0.74829
3803628	NOL4	129.591	55.6207	0.0653986	0.0699852	-0.270817	-0.482658	-0.54482	-0.198226	-0.479597	-0.291909	-0.200281	-0.96982
2379863	CENPF	196.498	55.4703	-0.0388266	0.105292	-0.0097277	-0.0563043	-0.068888	-0.0644753	-0.228782	-0.182699	-0.165343	0.140455
4001369	SCML2	171.663	55.1862	-0.269277	-0.0156752	-0.168758	-0.34281	-0.18793	-0.156744	-0.285316	-0.287116	-0.464715	0.367403
3071063	GRM8	93.1948	55.1111	0.0390463	0.211401	0.042512	0.19571	0.125635	-0.0680614	-0.121487	-0.149517	-1.63748	-0.10114
2418408	C1orf173	201.854	54.9113	-0.188777	0.0339114	-0.150267	-0.161141	-0.150267	-0.21469	-0.291784	-0.234148	-0.14979	0.106981
3461883	PTPRR	147.392	54.7677	-0.06785	-0.103356	-0.190291	-0.0487786	-0.0705039	-0.0828203	-0.159755	-0.244652	-0.315819	0.294518
2792647	SPOCK3	306.809	54.6087	-0.050945	0.0459448	-0.0284694	-0.0135408	-0.0435397	-0.190209	-0.290063	-0.288074	-0.307212	-0.23131
3078348	EZH2	198.913	54.3974	-0.0509626	0.0438908	-0.127187	-0.210917	-0.214607	-0.178787	-0.0844933	-0.0337447	-0.0628695	0.0743177
2971267	ROS1	164.395	54.1338	1.26925	0.211174	-0.110792	-0.114896	-0.108122	-0.0920569	0.0735678	0.0362956	0.696071	-0.223914
3524570	EFNB2	88.9858	54.0314	0.0603722	0.32725	-0.0892973	-0.317226	-0.376886	0.00169893	0.127294	0.263799	0.411314	-0.427575
3144346	RUNX1T1	176.764	53.9097	-0.00125434	-0.124405	-0.165288	-0.101344	-0.271094	-0.284999	-0.515069	-0.413934	-0.402282	-0.398524
3460198	WIF1	170.256	53.5465	0.031373	0.100472	0.0106545	-0.307141	-0.421183	-0.429971	-0.569277	-0.506739	-0.490072	-0.415733
3615985	MTMR10	200.283	53.5406	0.0253742	-0.0965734	-0.107005	0.0165564	-0.00156895	-0.0888726	-0.253631	-0.195737	-0.408729	0.182491
2435149	TNRC4	116.349	53.481	0.219159	0.160928	-0.200758	-0.742213	-0.779935	-0.206003	-0.660663	-0.2815	0.229821	-1.36598
3450899	SLC2A13	327.678	53.4533	-0.00976024	-0.018521	-0.143834	-0.0857036	-0.107289	-0.130655	-0.223929	-0.117324	-0.181734	0.104443
2624639	CACNA2D3	93.2759	53.2688	-0.0781155	-0.0223866	-0.198865	0.0763529	-0.0880905	0.0457982	-0.191654	-0.277788	-0.42287	0.240788
3426257	SOCS2	153.971	53.1489	-0.0476105	0.0546443	0.0708526	-0.294142	-0.210581	0.433884	0.360204	0.469745	0.488327	0.358181
3741547	P2RX5	240.136	53.1267	-0.0459833	-0.0391004	-0.123116	-0.135589	-0.133922	-0.133454	-0.215165	-0.119427	-0.120066	0.130012
2588827	NFE2L2	181.375	52.8026	-0.00146653	0.0616122	-0.22791	-0.298838	-0.30716	-0.388499	-0.389573	-0.292741	-0.353293	0.0680477
3539724	SYNE2	285.881	52.7437	0.0377785	0.0669827	-0.0266693	-0.0539146	-0.0718043	-0.0384463	-0.0147473	0.00307031	0.0189245	0.153249
2765590	ARAP2	209.554	52.4044	-0.102696	-0.0116074	-0.0949377	-0.0980932	-0.166975	-0.252506	-0.260306	-0.0964507	0.122844	-0.0146584
3356115	APLP2	150.721	52.3655	-0.0381465	-0.022835	-0.193111	-0.116222	-0.0263455	0.170985	-0.115523	0.0869295	-0.0105914	0.943593
2899176	HIST1H2BD	262.845	52.2994	-0.0373186	0.0206485	-0.057535	-0.116724	-0.157581	-0.235365	-0.211586	-0.167098	-0.185302	0.0415752
2676518	SFMBT1	165.006	52.2357	-0.0962935	0.0779428	-0.0987093	0.024524	0.116468	0.109555	0.103239	0.360995	0.456851	0.597207
2796510	MLF1IP	223.695	52.0792	0.0491188	0.0344182	-0.134208	-0.695092	-0.624639	-0.188433	-0.209569	-0.129654	-0.123703	0.118942
2614369	RARB	173.834	51.976	-0.0249929	-0.15834	-0.0348393	-0.0292073	-0.125381	-0.226389	-0.362693	-0.315517	-0.20408	-0.0133624
3788976	RAB27B	357.15	51.8796	-0.00227927	-0.0250994	-0.107128	-0.0565479	-0.101409	-0.0949716	-0.228807	-0.185324	-0.375015	0.0561214
3802396	AQP4	236.982	51.7723	-0.3021	-0.065083	-0.146373	-0.209125	-0.194729	-0.205048	-0.277185	-0.233244	-0.327458	-0.103024
3969633	GLRA2	161.857	51.698	0.00862467	-0.00503763	-0.00949823	-0.0537778	-0.0847268	0.00508251	-0.0121468	0.0196808	0.0546308	0.256425
3601931	CPLX3	107.936	51.5469	0.154582	0.0756524	-0.0951052	-0.337822	-0.359698	-0.320912	-0.267495	-0.311861	-0.459579	-0.305766
3294854	CAMK2G	86.8169	51.5402	0.0199874	0.142683	0.0230623	-1.73266	-1.99918	-1.52275	-0.660672	-0.127151	0.0969522	-2.17486
3976848	HDAC6	127.373	51.4471	0.0334296	0.0270836	0.0601399	-0.199837	-0.364363	-0.462418	-0.611342	-0.700822	-1.1352	-0.397696
2947063	HIST1H2AK	169.281	51.4037	0.0812545	0.0319871	-0.287502	-0.368142	-0.306467	-0.351047	-0.209709	-0.213122	-0.192035	0.102118
3367096	LGR4	244.277	51.1427	0.0334356	0.0975794	-0.0301724	0.112949	0.0953222	0.0779731	-0.0471849	0.00367704	-0.14023	0.289642
3732092	CACNG4	225.443	51.1038	0.125687	0.0622947	-0.0371194	-0.163553	-0.337064	-0.194605	-0.276905	-0.194229	0.166174	-0.763541
3296046	KCNMA1	159.44	51.033	-0.0527261	0.020996	-0.16133	-0.318982	-0.308887	-0.351147	-0.187309	-0.194424	-0.275411	-0.186976
2707909	MCF2L2	266.09	50.6629	-0.0365334	0.00265744	-0.0818482	-0.027257	-0.00250547	-0.0360445	-0.04398	-0.0154714	-0.0520895	0.232902
3581386	CDCA4	180.143	50.6098	0.0474027	0.0783494	-0.142013	-0.205264	-0.226901	-0.202362	-0.196183	-0.206	-0.180084	0.083313
3232349	PFKP	192.802	50.4961	-0.131205	0.109715	-0.0143092	-0.194814	-0.0577403	0.105409	0.258007	0.32443	0.297102	0.554015
2650199	SMC4	181.272	50.2366	0.00874418	0.00883675	-0.248318	-0.304412	-0.247975	-0.217798	-0.107369	-0.103631	-0.141863	0.167277
2842255	CPLX2	101.214	50.1867	-0.040143	0.0304624	-0.200519	-0.441808	-0.519641	-0.529595	-0.563404	-0.525927	-0.403657	-0.558284
2705748	NCEH1	145.692	50.138	-0.11322	0.0695821	-0.234377	-0.360468	-0.453252	-0.415139	-0.501377	-0.300065	-0.155968	-0.0421979
