# Supplementary material for: TempShift Reveals the Sequential Development of Human Neocortex and Skewed Developmental Timing of Down Syndrome Brains
Source: Brain Sci. 2023 Jul 13;13(7):1070. doi: 10.3390/brainsci13071070 (PMC10377154; doi:10.3390/brainsci13071070)
Supplement: Supplementary file 1 [file brainsci-13-01070-s001.zip › Table S3 DiffShape genes between DS and control.xlsx]

## Sheet: Supplementary Table 1
Supplementary Table 1 | Samples used in the analysis
Brain	Cortical areas	Hemisphere	Age	Postconceptual days	Disease	Data accession number
HSB92	DFC	R	21 PCW	147	Healthy	GSE25219
HSB96	DFC	L	16 PCW	112	Healthy	GSE25219
HSB96	DFC	R	16 PCW	112	Healthy	GSE25219
HSB97	DFC	L	17 PCW	119	Healthy	GSE25219
HSB97	DFC	R	17 PCW	119	Healthy	GSE25219
HSB98	DFC	L	19 PCW	133	Healthy	GSE25219
HSB98	DFC	R	19 PCW	133	Healthy	GSE25219
HSB99	DFC	L	21 PCW	147	Healthy	GSE25219
HSB99	DFC	R	21 PCW	147	Healthy	GSE25219
HSB100	DFC	L	19 PCW	133	Healthy	GSE25219
HSB100	DFC	R	19 PCW	133	Healthy	GSE25219
HSB102	DFC	L	21 PCW	147	Healthy	GSE25219
HSB102	DFC	R	21 PCW	147	Healthy	GSE25219
HSB103	DFC	L	13 PCW	91	Healthy	GSE25219
HSB103	DFC	R	13 PCW	91	Healthy	GSE25219
HSB105	DFC	L	18 Y	6836	Healthy	GSE25219
HSB105	DFC	R	18 Y	6836	Healthy	GSE25219
HSB106	DFC	L	64 Y	23626	Healthy	GSE25219
HSB106	DFC	R	64 Y	23626	Healthy	GSE25219
HSB107	DFC	L	21 PCW	147	Healthy	GSE25219
HSB107	DFC	R	21 PCW	147	Healthy	GSE25219
HSB111	DFC	L	70 Y	25816	Healthy	GSE25219
HSB111	DFC	R	70 Y	25816	Healthy	GSE25219
HSB112	DFC	L	8 PCW	56	Healthy	GSE25219
HSB112	DFC	R	8 PCW	56	Healthy	GSE25219
HSB113	DFC	L	12 PCW	84	Healthy	GSE25219
HSB113	DFC	R	12 PCW	84	Healthy	GSE25219
HSB114	DFC	L	13 PCW	91	Healthy	GSE25219
HSB114	DFC	R	13 PCW	91	Healthy	GSE25219
HSB118	DFC	R	4 Y	1726	Healthy	GSE25219
HSB119	DFC	L	15 Y	5741	Healthy	GSE25219
HSB121	DFC	L	4 PMonth	386	Healthy	GSE25219
HSB121	DFC	R	4 PMonth	386	Healthy	GSE25219
HSB122	DFC	L	1 Y	631	Healthy	GSE25219
HSB122	DFC	R	1 Y	631	Healthy	GSE25219
HSB123	DFC	L	37 Y	13771	Healthy	GSE25219
HSB123	DFC	R	37 Y	13771	Healthy	GSE25219
HSB124	DFC	L	13 Y	5011	Healthy	GSE25219
HSB124	DFC	R	13 Y	5011	Healthy	GSE25219
HSB126	DFC	L	30 Y	11216	Healthy	GSE25219
HSB126	DFC	R	30 Y	11216	Healthy	GSE25219
HSB127	DFC	L	19 Y	7201	Healthy	GSE25219
HSB130	DFC	L	21 Y	7931	Healthy	GSE25219
HSB131	DFC	L	6 PMonth	446	Healthy	GSE25219
HSB132	DFC	L	4 Pmonth	386	Healthy	GSE25219
HSB132	DFC	R	4 Pmonth	386	Healthy	GSE25219
HSB133	DFC	L	27 Y	10121	Healthy	GSE25219
HSB135	DFC	L	40 Y	14866	Healthy	GSE25219
HSB135	DFC	R	40 Y	14866	Healthy	GSE25219
HSB136	DFC	L	23 Y	8661	Healthy	GSE25219
HSB136	DFC	R	23 Y	8661	Healthy	GSE25219
HSB139	DFC	L	4 PMonth	386	Healthy	GSE25219
HSB141	DFC	L	8 Y	3186	Healthy	GSE25219
HSB142	DFC	L	22 Y	8296	Healthy	GSE25219
HSB142	DFC	R	22 Y	8296	Healthy	GSE25219
HSB143	DFC	L	2 Y	996	Healthy	GSE25219
HSB143	DFC	R	2 Y	996	Healthy	GSE25219
HSB144	DFC	L	40 Y	14866	Healthy	GSE25219
HSB144	DFC	R	40 Y	14866	Healthy	GSE25219
HSB145	DFC	L	36 Y	13406	Healthy	GSE25219
HSB145	DFC	R	36 Y	13406	Healthy	GSE25219
HSB148	DFC	L	9 PCW	63	Healthy	GSE25219
HSB148	DFC	R	9 PCW	63	Healthy	GSE25219
HSB149	DFC	L	13 PCW	91	Healthy	GSE25219
HSB149	DFC	R	13 PCW	91	Healthy	GSE25219
HSB150	DFC	L	12 PCW	84	Healthy	GSE25219
HSB150	DFC	R	12 PCW	84	Healthy	GSE25219
HSB153	DFC	L	12 PCW	84	Healthy	GSE25219
HSB153	DFC	R	12 PCW	84	Healthy	GSE25219
HSB154	DFC	R	16 PCW	112	Healthy	GSE25219
HSB155	DFC	L	35 PCW	245	Healthy	GSE25219
HSB155	DFC	R	35 PCW	245	Healthy	GSE25219
HSB156	DFC	L	82 Y	30196	Healthy	GSE25219
HSB156	DFC	R	82 Y	30196	Healthy	GSE25219
HSB159	DFC	L	22 PCW	154	Healthy	GSE25219
HSB159	DFC	R	22 PCW	154	Healthy	GSE25219
HSB171	DFC	L	10 PMonth	566	Healthy	GSE25219
HSB172	DFC	L	3 Y	1361	Healthy	GSE25219
HSB175	DFC	L	11 Y	4281	Healthy	GSE25219
HSB174	DFC	L	8 Y	3186	Healthy	GSE25219
HSB178	DFC	L	16 PCW	112	Healthy	GSE25219
HSB178	DFC	R	16 PCW	112	Healthy	GSE25219
HSB182	DFC	L	55 Y	20341	Healthy	GSE25219
HSB183	DFC	L	42 Y	15596	Healthy	GSE25219
HSB187	DFC	L	37 Y	13771	Healthy	GSE25219
HSB187	DFC	R	37 Y	13771	Healthy	GSE25219
HSB194	DFC	L	37 PCW	259	Healthy	GSE25219
HSB194	DFC	R	37 PCW	259	Healthy	GSE25219
HSB92	MFC	R	21 PCW	147	Healthy	GSE25219
HSB96	MFC	L	16 PCW	112	Healthy	GSE25219
HSB96	MFC	R	16 PCW	112	Healthy	GSE25219
HSB97	MFC	L	17 PCW	119	Healthy	GSE25219
HSB97	MFC	R	17 PCW	119	Healthy	GSE25219
HSB98	MFC	L	19 PCW	133	Healthy	GSE25219
HSB98	MFC	R	19 PCW	133	Healthy	GSE25219
HSB99	MFC	L	21 PCW	147	Healthy	GSE25219
HSB99	MFC	R	21 PCW	147	Healthy	GSE25219
HSB100	MFC	L	19 PCW	133	Healthy	GSE25219
HSB100	MFC	R	19 PCW	133	Healthy	GSE25219
HSB102	MFC	L	21 PCW	147	Healthy	GSE25219
HSB102	MFC	R	21 PCW	147	Healthy	GSE25219
HSB103	MFC	L	13 PCW	91	Healthy	GSE25219
HSB103	MFC	R	13 PCW	91	Healthy	GSE25219
HSB105	MFC	L	18 Y	6836	Healthy	GSE25219
HSB105	MFC	R	18 Y	6836	Healthy	GSE25219
HSB106	MFC	L	64 Y	23626	Healthy	GSE25219
HSB106	MFC	R	64 Y	23626	Healthy	GSE25219
HSB107	MFC	L	21 PCW	147	Healthy	GSE25219
HSB107	MFC	R	21 PCW	147	Healthy	GSE25219
HSB111	MFC	L	70 Y	25816	Healthy	GSE25219
HSB111	MFC	R	70 Y	25816	Healthy	GSE25219
HSB112	MFC	L	8 PCW	56	Healthy	GSE25219
HSB112	MFC	R	8 PCW	56	Healthy	GSE25219
HSB113	MFC	L	12 PCW	84	Healthy	GSE25219
HSB113	MFC	R	12 PCW	84	Healthy	GSE25219
HSB114	MFC	L	13 PCW	91	Healthy	GSE25219
HSB114	MFC	R	13 PCW	91	Healthy	GSE25219
HSB118	MFC	R	4 Y	1726	Healthy	GSE25219
HSB119	MFC	L	15 Y	5741	Healthy	GSE25219
HSB121	MFC	L	4 PMonth	386	Healthy	GSE25219
HSB121	MFC	R	4 PMonth	386	Healthy	GSE25219
HSB122	MFC	L	1 Y	631	Healthy	GSE25219
HSB122	MFC	R	1 Y	631	Healthy	GSE25219
HSB123	MFC	L	37 Y	13771	Healthy	GSE25219
HSB123	MFC	R	37 Y	13771	Healthy	GSE25219
HSB124	MFC	L	13 Y	5011	Healthy	GSE25219
HSB124	MFC	R	13 Y	5011	Healthy	GSE25219
HSB125	MFC	L	28 Y	10486	Healthy	GSE25219
HSB125	MFC	R	28 Y	10486	Healthy	GSE25219
HSB126	MFC	L	30 Y	11216	Healthy	GSE25219
HSB126	MFC	R	30 Y	11216	Healthy	GSE25219
HSB127	MFC	L	19 Y	7201	Healthy	GSE25219
HSB130	MFC	L	21 Y	7931	Healthy	GSE25219
HSB131	MFC	L	6 PMonth	446	Healthy	GSE25219
HSB132	MFC	L	4 Pmonth	386	Healthy	GSE25219
HSB132	MFC	R	4 Pmonth	386	Healthy	GSE25219
HSB133	MFC	L	27 Y	10121	Healthy	GSE25219
HSB135	MFC	L	40 Y	14866	Healthy	GSE25219
HSB135	MFC	R	40 Y	14866	Healthy	GSE25219
HSB136	MFC	L	23 Y	8661	Healthy	GSE25219
HSB136	MFC	R	23 Y	8661	Healthy	GSE25219
HSB139	MFC	L	4 PMonth	386	Healthy	GSE25219
HSB141	MFC	L	8 Y	3186	Healthy	GSE25219
HSB142	MFC	L	22 Y	8296	Healthy	GSE25219
HSB142	MFC	R	22 Y	8296	Healthy	GSE25219
HSB143	MFC	L	2 Y	996	Healthy	GSE25219
HSB143	MFC	R	2 Y	996	Healthy	GSE25219
HSB144	MFC	L	40 Y	14866	Healthy	GSE25219
HSB144	MFC	R	40 Y	14866	Healthy	GSE25219
HSB145	MFC	L	36 Y	13406	Healthy	GSE25219
HSB145	MFC	R	36 Y	13406	Healthy	GSE25219
HSB148	MFC	L	9 PCW	63	Healthy	GSE25219
HSB148	MFC	R	9 PCW	63	Healthy	GSE25219
HSB149	MFC	L	13 PCW	91	Healthy	GSE25219
HSB149	MFC	R	13 PCW	91	Healthy	GSE25219
HSB150	MFC	L	12 PCW	84	Healthy	GSE25219
HSB150	MFC	R	12 PCW	84	Healthy	GSE25219
HSB153	MFC	L	12 PCW	84	Healthy	GSE25219
HSB153	MFC	R	12 PCW	84	Healthy	GSE25219
HSB154	MFC	R	16 PCW	112	Healthy	GSE25219
HSB155	MFC	L	35 PCW	245	Healthy	GSE25219
HSB155	MFC	R	35 PCW	245	Healthy	GSE25219
HSB156	MFC	L	82 Y	30196	Healthy	GSE25219
HSB156	MFC	R	82 Y	30196	Healthy	GSE25219
HSB159	MFC	L	22 PCW	154	Healthy	GSE25219
HSB159	MFC	R	22 PCW	154	Healthy	GSE25219
HSB171	MFC	L	10 PMonth	566	Healthy	GSE25219
HSB172	MFC	L	3 Y	1361	Healthy	GSE25219
HSB174	MFC	L	8 Y	3186	Healthy	GSE25219
HSB175	MFC	L	11 Y	4281	Healthy	GSE25219
HSB178	MFC	L	16 PCW	112	Healthy	GSE25219
HSB178	MFC	R	16 PCW	112	Healthy	GSE25219
HSB182	MFC	L	55 Y	20341	Healthy	GSE25219
HSB183	MFC	L	42 Y	15596	Healthy	GSE25219
HSB187	MFC	L	37 Y	13771	Healthy	GSE25219
HSB187	MFC	R	37 Y	13771	Healthy	GSE25219
HSB194	MFC	L	37 PCW	259	Healthy	GSE25219
HSB194	MFC	R	37 PCW	259	Healthy	GSE25219
HSB92	OFC	R	21 PCW	147	Healthy	GSE25219
HSB97	OFC	L	17 PCW	119	Healthy	GSE25219
HSB97	OFC	R	17 PCW	119	Healthy	GSE25219
HSB100	OFC	L	19 PCW	133	Healthy	GSE25219
HSB100	OFC	R	19 PCW	133	Healthy	GSE25219
HSB102	OFC	L	21 PCW	147	Healthy	GSE25219
HSB102	OFC	R	21 PCW	147	Healthy	GSE25219
HSB103	OFC	L	13 PCW	91	Healthy	GSE25219
HSB103	OFC	R	13 PCW	91	Healthy	GSE25219
HSB105	OFC	L	18 Y	6836	Healthy	GSE25219
HSB105	OFC	R	18 Y	6836	Healthy	GSE25219
HSB106	OFC	L	64 Y	23626	Healthy	GSE25219
HSB106	OFC	R	64 Y	23626	Healthy	GSE25219
HSB107	OFC	L	21 PCW	147	Healthy	GSE25219
HSB107	OFC	R	21 PCW	147	Healthy	GSE25219
HSB111	OFC	L	70 Y	25816	Healthy	GSE25219
HSB111	OFC	R	70 Y	25816	Healthy	GSE25219
HSB112	OFC	L	8 PCW	56	Healthy	GSE25219
HSB112	OFC	R	8 PCW	56	Healthy	GSE25219
HSB113	OFC	L	12 PCW	84	Healthy	GSE25219
HSB113	OFC	R	12 PCW	84	Healthy	GSE25219
HSB114	OFC	L	13 PCW	91	Healthy	GSE25219
HSB114	OFC	R	13 PCW	91	Healthy	GSE25219
HSB119	OFC	L	15 Y	5741	Healthy	GSE25219
HSB121	OFC	L	4 PMonth	386	Healthy	GSE25219
HSB121	OFC	R	4 PMonth	386	Healthy	GSE25219
HSB122	OFC	L	1 Y	631	Healthy	GSE25219
HSB122	OFC	R	1 Y	631	Healthy	GSE25219
HSB123	OFC	L	37 Y	13771	Healthy	GSE25219
HSB123	OFC	R	37 Y	13771	Healthy	GSE25219
HSB124	OFC	L	13 Y	5011	Healthy	GSE25219
HSB124	OFC	R	13 Y	5011	Healthy	GSE25219
HSB125	OFC	L	28 Y	10486	Healthy	GSE25219
HSB125	OFC	R	28 Y	10486	Healthy	GSE25219
HSB126	OFC	L	30 Y	11216	Healthy	GSE25219
HSB126	OFC	R	30 Y	11216	Healthy	GSE25219
HSB127	OFC	L	19 Y	7201	Healthy	GSE25219
HSB130	OFC	L	21 Y	7931	Healthy	GSE25219
HSB131	OFC	L	6 PMonth	446	Healthy	GSE25219
HSB132	OFC	L	4 Pmonth	386	Healthy	GSE25219
HSB132	OFC	R	4 Pmonth	386	Healthy	GSE25219
HSB133	OFC	L	27 Y	10121	Healthy	GSE25219
HSB135	OFC	L	40 Y	14866	Healthy	GSE25219
HSB135	OFC	R	40 Y	14866	Healthy	GSE25219
HSB136	OFC	L	23 Y	8661	Healthy	GSE25219
HSB136	OFC	R	23 Y	8661	Healthy	GSE25219
HSB139	OFC	L	4 PMonth	386	Healthy	GSE25219
HSB141	OFC	L	8 Y	3186	Healthy	GSE25219
HSB142	OFC	L	22 Y	8296	Healthy	GSE25219
HSB142	OFC	R	22 Y	8296	Healthy	GSE25219
HSB143	OFC	L	2 Y	996	Healthy	GSE25219
HSB143	OFC	R	2 Y	996	Healthy	GSE25219
HSB144	OFC	L	40 Y	14866	Healthy	GSE25219
HSB144	OFC	R	40 Y	14866	Healthy	GSE25219
HSB145	OFC	L	36 Y	13406	Healthy	GSE25219
HSB145	OFC	R	36 Y	13406	Healthy	GSE25219
HSB148	OFC	L	9 PCW	63	Healthy	GSE25219
HSB148	OFC	R	9 PCW	63	Healthy	GSE25219
HSB149	OFC	L	13 PCW	91	Healthy	GSE25219
HSB149	OFC	R	13 PCW	91	Healthy	GSE25219
HSB150	OFC	L	12 PCW	84	Healthy	GSE25219
HSB150	OFC	R	12 PCW	84	Healthy	GSE25219
HSB153	OFC	L	12 PCW	84	Healthy	GSE25219
HSB153	OFC	R	12 PCW	84	Healthy	GSE25219
HSB154	OFC	R	16 PCW	112	Healthy	GSE25219
HSB155	OFC	L	35 PCW	245	Healthy	GSE25219
HSB155	OFC	R	35 PCW	245	Healthy	GSE25219
HSB156	OFC	R	82 Y	30196	Healthy	GSE25219
HSB159	OFC	L	22 PCW	154	Healthy	GSE25219
HSB159	OFC	R	22 PCW	154	Healthy	GSE25219
HSB171	OFC	L	10 PMonth	566	Healthy	GSE25219
HSB172	OFC	L	3 Y	1361	Healthy	GSE25219
HSB174	OFC	L	8 Y	3186	Healthy	GSE25219
HSB175	OFC	L	11 Y	4281	Healthy	GSE25219
HSB178	OFC	L	16 PCW	112	Healthy	GSE25219
HSB178	OFC	R	16 PCW	112	Healthy	GSE25219
HSB182	OFC	L	55 Y	20341	Healthy	GSE25219
HSB183	OFC	L	42 Y	15596	Healthy	GSE25219
HSB187	OFC	L	37 Y	13771	Healthy	GSE25219
HSB187	OFC	R	37 Y	13771	Healthy	GSE25219
HSB194	OFC	L	37 PCW	259	Healthy	GSE25219
HSB194	OFC	R	37 PCW	259	Healthy	GSE25219
HSB92	VFC	R	21 PCW	147	Healthy	GSE25219
HSB96	VFC	L	16 PCW	112	Healthy	GSE25219
HSB96	VFC	R	16 PCW	112	Healthy	GSE25219
HSB97	VFC	L	17 PCW	119	Healthy	GSE25219
HSB97	VFC	R	17 PCW	119	Healthy	GSE25219
HSB98	VFC	L	19 PCW	133	Healthy	GSE25219
HSB98	VFC	R	19 PCW	133	Healthy	GSE25219
HSB99	VFC	L	21 PCW	147	Healthy	GSE25219
HSB99	VFC	R	21 PCW	147	Healthy	GSE25219
HSB100	VFC	L	19 PCW	133	Healthy	GSE25219
HSB100	VFC	R	19 PCW	133	Healthy	GSE25219
HSB102	VFC	L	21 PCW	147	Healthy	GSE25219
HSB102	VFC	R	21 PCW	147	Healthy	GSE25219
HSB103	VFC	L	13 PCW	91	Healthy	GSE25219
HSB103	VFC	R	13 PCW	91	Healthy	GSE25219
HSB105	VFC	L	18 Y	6836	Healthy	GSE25219
HSB105	VFC	R	18 Y	6836	Healthy	GSE25219
HSB106	VFC	L	64 Y	23626	Healthy	GSE25219
HSB106	VFC	R	64 Y	23626	Healthy	GSE25219
HSB107	VFC	L	21 PCW	147	Healthy	GSE25219
HSB107	VFC	R	21 PCW	147	Healthy	GSE25219
HSB111	VFC	L	70 Y	25816	Healthy	GSE25219
HSB111	VFC	R	70 Y	25816	Healthy	GSE25219
HSB112	VFC	L	8 PCW	56	Healthy	GSE25219
HSB112	VFC	R	8 PCW	56	Healthy	GSE25219
HSB113	VFC	L	12 PCW	84	Healthy	GSE25219
HSB113	VFC	R	12 PCW	84	Healthy	GSE25219
HSB114	VFC	L	13 PCW	91	Healthy	GSE25219
HSB114	VFC	R	13 PCW	91	Healthy	GSE25219
HSB118	VFC	R	4 Y	1726	Healthy	GSE25219
HSB119	VFC	L	15 Y	5741	Healthy	GSE25219
HSB121	VFC	L	4 PMonth	386	Healthy	GSE25219
HSB121	VFC	R	4 PMonth	386	Healthy	GSE25219
HSB122	VFC	L	1 Y	631	Healthy	GSE25219
HSB122	VFC	R	1 Y	631	Healthy	GSE25219
HSB123	VFC	L	37 Y	13771	Healthy	GSE25219
HSB123	VFC	R	37 Y	13771	Healthy	GSE25219
HSB124	VFC	L	13 Y	5011	Healthy	GSE25219
HSB124	VFC	R	13 Y	5011	Healthy	GSE25219
HSB126	VFC	L	30 Y	11216	Healthy	GSE25219
HSB126	VFC	R	30 Y	11216	Healthy	GSE25219
HSB127	VFC	L	19 Y	7201	Healthy	GSE25219
HSB130	VFC	L	21 Y	7931	Healthy	GSE25219
HSB131	VFC	L	6 PMonth	446	Healthy	GSE25219
HSB132	VFC	L	4 Pmonth	386	Healthy	GSE25219
HSB132	VFC	R	4 Pmonth	386	Healthy	GSE25219
HSB135	VFC	L	40 Y	14866	Healthy	GSE25219
HSB135	VFC	R	40 Y	14866	Healthy	GSE25219
HSB136	VFC	L	23 Y	8661	Healthy	GSE25219
HSB136	VFC	R	23 Y	8661	Healthy	GSE25219
HSB139	VFC	L	4 PMonth	386	Healthy	GSE25219
HSB141	VFC	L	8 Y	3186	Healthy	GSE25219
HSB142	VFC	L	22 Y	8296	Healthy	GSE25219
HSB142	VFC	R	22 Y	8296	Healthy	GSE25219
HSB143	VFC	L	2 Y	996	Healthy	GSE25219
HSB143	VFC	R	2 Y	996	Healthy	GSE25219
HSB144	VFC	L	40 Y	14866	Healthy	GSE25219
HSB144	VFC	R	40 Y	14866	Healthy	GSE25219
HSB145	VFC	L	36 Y	13406	Healthy	GSE25219
HSB145	VFC	R	36 Y	13406	Healthy	GSE25219
HSB149	VFC	L	13 PCW	91	Healthy	GSE25219
HSB149	VFC	R	13 PCW	91	Healthy	GSE25219
HSB150	VFC	L	12 PCW	84	Healthy	GSE25219
HSB150	VFC	R	12 PCW	84	Healthy	GSE25219
HSB153	VFC	L	12 PCW	84	Healthy	GSE25219
HSB153	VFC	R	12 PCW	84	Healthy	GSE25219
HSB154	VFC	R	16 PCW	112	Healthy	GSE25219
HSB155	VFC	L	35 PCW	245	Healthy	GSE25219
HSB155	VFC	R	35 PCW	245	Healthy	GSE25219
HSB156	VFC	R	82 Y	30196	Healthy	GSE25219
HSB159	VFC	L	22 PCW	154	Healthy	GSE25219
HSB159	VFC	R	22 PCW	154	Healthy	GSE25219
HSB171	VFC	L	10 PMonth	566	Healthy	GSE25219
HSB172	VFC	L	3 Y	1361	Healthy	GSE25219
HSB173	VFC	L	3 Y	1361	Healthy	GSE25219
HSB174	VFC	L	8 Y	3186	Healthy	GSE25219
HSB175	VFC	L	11 Y	4281	Healthy	GSE25219
HSB178	VFC	L	16 PCW	112	Healthy	GSE25219
HSB178	VFC	R	16 PCW	112	Healthy	GSE25219
HSB182	VFC	L	55 Y	20341	Healthy	GSE25219
HSB183	VFC	L	42 Y	15596	Healthy	GSE25219
HSB187	VFC	L	37 Y	13771	Healthy	GSE25219
HSB187	VFC	R	37 Y	13771	Healthy	GSE25219
HSB194	VFC	L	37 PCW	259	Healthy	GSE25219
HSB194	VFC	R	37 PCW	259	Healthy	GSE25219
HSB92	M1C	R	21 PCW	147	Healthy	GSE25219
HSB100	M1C	L	19 PCW	133	Healthy	GSE25219
HSB100	M1C	R	19 PCW	133	Healthy	GSE25219
HSB102	M1C	L	21 PCW	147	Healthy	GSE25219
HSB102	M1C	R	21 PCW	147	Healthy	GSE25219
HSB103	M1C	L	13 PCW	91	Healthy	GSE25219
HSB103	M1C	R	13 PCW	91	Healthy	GSE25219
HSB105	M1C	L	18 Y	6836	Healthy	GSE25219
HSB105	M1C	R	18 Y	6836	Healthy	GSE25219
HSB106	M1C	L	64 Y	23626	Healthy	GSE25219
HSB106	M1C	R	64 Y	23626	Healthy	GSE25219
HSB107	M1C	L	21 PCW	147	Healthy	GSE25219
HSB107	M1C	R	21 PCW	147	Healthy	GSE25219
HSB111	M1C	L	70 Y	25816	Healthy	GSE25219
HSB111	M1C	R	70 Y	25816	Healthy	GSE25219
HSB113	M1C	L	12 PCW	84	Healthy	GSE25219
HSB113	M1C	R	12 PCW	84	Healthy	GSE25219
HSB114	M1C	L	13 PCW	91	Healthy	GSE25219
HSB114	M1C	R	13 PCW	91	Healthy	GSE25219
HSB118	M1C	R	4 Y	1726	Healthy	GSE25219
HSB119	M1C	L	15 Y	5741	Healthy	GSE25219
HSB121	M1C	L	4 PMonth	386	Healthy	GSE25219
HSB121	M1C	R	4 PMonth	386	Healthy	GSE25219
HSB122	M1C	L	1 Y	631	Healthy	GSE25219
HSB122	M1C	R	1 Y	631	Healthy	GSE25219
HSB123	M1C	L	37 Y	13771	Healthy	GSE25219
HSB123	M1C	R	37 Y	13771	Healthy	GSE25219
HSB124	M1C	L	13 Y	5011	Healthy	GSE25219
HSB124	M1C	R	13 Y	5011	Healthy	GSE25219
HSB126	M1C	L	30 Y	11216	Healthy	GSE25219
HSB126	M1C	R	30 Y	11216	Healthy	GSE25219
HSB127	M1C	L	19 Y	7201	Healthy	GSE25219
HSB130	M1C	L	21 Y	7931	Healthy	GSE25219
HSB131	M1C	L	6 PMonth	446	Healthy	GSE25219
HSB132	M1C	L	4 Pmonth	386	Healthy	GSE25219
HSB132	M1C	R	4 Pmonth	386	Healthy	GSE25219
HSB135	M1C	L	40 Y	14866	Healthy	GSE25219
HSB135	M1C	R	40 Y	14866	Healthy	GSE25219
HSB136	M1C	L	23 Y	8661	Healthy	GSE25219
HSB136	M1C	R	23 Y	8661	Healthy	GSE25219
HSB139	M1C	L	4 PMonth	386	Healthy	GSE25219
HSB141	M1C	L	8 Y	3186	Healthy	GSE25219
HSB142	M1C	L	22 Y	8296	Healthy	GSE25219
HSB142	M1C	R	22 Y	8296	Healthy	GSE25219
HSB143	M1C	L	2 Y	996	Healthy	GSE25219
HSB143	M1C	R	2 Y	996	Healthy	GSE25219
HSB144	M1C	L	40 Y	14866	Healthy	GSE25219
HSB144	M1C	R	40 Y	14866	Healthy	GSE25219
HSB145	M1C	L	36 Y	13406	Healthy	GSE25219
HSB145	M1C	R	36 Y	13406	Healthy	GSE25219
HSB149	M1C	L	13 PCW	91	Healthy	GSE25219
HSB149	M1C	R	13 PCW	91	Healthy	GSE25219
HSB150	M1C	L	12 PCW	84	Healthy	GSE25219
HSB150	M1C	R	12 PCW	84	Healthy	GSE25219
HSB153	M1C	L	12 PCW	84	Healthy	GSE25219
HSB153	M1C	R	12 PCW	84	Healthy	GSE25219
HSB155	M1C	L	35 PCW	245	Healthy	GSE25219
HSB155	M1C	R	35 PCW	245	Healthy	GSE25219
HSB156	M1C	L	82 Y	30196	Healthy	GSE25219
HSB156	M1C	R	82 Y	30196	Healthy	GSE25219
HSB159	M1C	L	22 PCW	154	Healthy	GSE25219
HSB159	M1C	R	22 PCW	154	Healthy	GSE25219
HSB172	M1C	L	3 Y	1361	Healthy	GSE25219
HSB173	M1C	L	3 Y	1361	Healthy	GSE25219
HSB175	M1C	L	11 Y	4281	Healthy	GSE25219
HSB178	M1C	L	16 PCW	112	Healthy	GSE25219
HSB178	M1C	R	16 PCW	112	Healthy	GSE25219
HSB183	M1C	L	42 Y	15596	Healthy	GSE25219
HSB187	M1C	L	37 Y	13771	Healthy	GSE25219
HSB187	M1C	R	37 Y	13771	Healthy	GSE25219
HSB194	M1C	L	37 PCW	259	Healthy	GSE25219
HSB194	M1C	R	37 PCW	259	Healthy	GSE25219
HSB92	S1C	R	21 PCW	147	Healthy	GSE25219
HSB100	S1C	L	19 PCW	133	Healthy	GSE25219
HSB100	S1C	R	19 PCW	133	Healthy	GSE25219
HSB102	S1C	L	21 PCW	147	Healthy	GSE25219
HSB102	S1C	R	21 PCW	147	Healthy	GSE25219
HSB103	S1C	L	13 PCW	91	Healthy	GSE25219
HSB103	S1C	R	13 PCW	91	Healthy	GSE25219
HSB105	S1C	L	18 Y	6836	Healthy	GSE25219
HSB105	S1C	R	18 Y	6836	Healthy	GSE25219
HSB106	S1C	L	64 Y	23626	Healthy	GSE25219
HSB106	S1C	R	64 Y	23626	Healthy	GSE25219
HSB107	S1C	L	21 PCW	147	Healthy	GSE25219
HSB107	S1C	R	21 PCW	147	Healthy	GSE25219
HSB111	S1C	L	70 Y	25816	Healthy	GSE25219
HSB111	S1C	R	70 Y	25816	Healthy	GSE25219
HSB113	S1C	L	12 PCW	84	Healthy	GSE25219
HSB113	S1C	R	12 PCW	84	Healthy	GSE25219
HSB114	S1C	L	13 PCW	91	Healthy	GSE25219
HSB114	S1C	R	13 PCW	91	Healthy	GSE25219
HSB118	S1C	R	4 Y	1726	Healthy	GSE25219
HSB119	S1C	L	15 Y	5741	Healthy	GSE25219
HSB121	S1C	L	4 PMonth	386	Healthy	GSE25219
HSB121	S1C	R	4 PMonth	386	Healthy	GSE25219
HSB122	S1C	L	1 Y	631	Healthy	GSE25219
HSB122	S1C	R	1 Y	631	Healthy	GSE25219
HSB123	S1C	L	37 Y	13771	Healthy	GSE25219
HSB123	S1C	R	37 Y	13771	Healthy	GSE25219
HSB124	S1C	L	13 Y	5011	Healthy	GSE25219
HSB124	S1C	R	13 Y	5011	Healthy	GSE25219
HSB126	S1C	L	30 Y	11216	Healthy	GSE25219
HSB126	S1C	R	30 Y	11216	Healthy	GSE25219
HSB127	S1C	L	19 Y	7201	Healthy	GSE25219
HSB130	S1C	L	21 Y	7931	Healthy	GSE25219
HSB131	S1C	L	6 PMonth	446	Healthy	GSE25219
HSB132	S1C	L	4 Pmonth	386	Healthy	GSE25219
HSB132	S1C	R	4 Pmonth	386	Healthy	GSE25219
HSB135	S1C	L	40 Y	14866	Healthy	GSE25219
HSB135	S1C	R	40 Y	14866	Healthy	GSE25219
HSB136	S1C	L	23 Y	8661	Healthy	GSE25219
HSB136	S1C	R	23 Y	8661	Healthy	GSE25219
HSB139	S1C	L	4 PMonth	386	Healthy	GSE25219
HSB141	S1C	L	8 Y	3186	Healthy	GSE25219
HSB142	S1C	L	22 Y	8296	Healthy	GSE25219
HSB142	S1C	R	22 Y	8296	Healthy	GSE25219
HSB143	S1C	L	2 Y	996	Healthy	GSE25219
HSB143	S1C	R	2 Y	996	Healthy	GSE25219
HSB144	S1C	L	40 Y	14866	Healthy	GSE25219
HSB144	S1C	R	40 Y	14866	Healthy	GSE25219
HSB145	S1C	L	36 Y	13406	Healthy	GSE25219
HSB145	S1C	R	36 Y	13406	Healthy	GSE25219
HSB149	S1C	L	13 PCW	91	Healthy	GSE25219
HSB149	S1C	R	13 PCW	91	Healthy	GSE25219
HSB150	S1C	L	12 PCW	84	Healthy	GSE25219
HSB150	S1C	R	12 PCW	84	Healthy	GSE25219
HSB153	S1C	L	12 PCW	84	Healthy	GSE25219
HSB153	S1C	R	12 PCW	84	Healthy	GSE25219
HSB155	S1C	L	35 PCW	245	Healthy	GSE25219
HSB155	S1C	R	35 PCW	245	Healthy	GSE25219
HSB156	S1C	L	82 Y	30196	Healthy	GSE25219
HSB156	S1C	R	82 Y	30196	Healthy	GSE25219
HSB159	S1C	L	22 PCW	154	Healthy	GSE25219
HSB171	S1C	L	10 PMonth	566	Healthy	GSE25219
HSB172	S1C	L	3 Y	1361	Healthy	GSE25219
HSB173	S1C	L	3 Y	1361	Healthy	GSE25219
HSB175	S1C	L	11 Y	4281	Healthy	GSE25219
HSB178	S1C	L	16 PCW	112	Healthy	GSE25219
HSB178	S1C	R	16 PCW	112	Healthy	GSE25219
HSB183	S1C	L	42 Y	15596	Healthy	GSE25219
HSB187	S1C	L	37 Y	13771	Healthy	GSE25219
HSB187	S1C	R	37 Y	13771	Healthy	GSE25219
HSB194	S1C	L	37 PCW	259	Healthy	GSE25219
HSB194	S1C	R	37 PCW	259	Healthy	GSE25219
HSB92	IPC	R	21 PCW	147	Healthy	GSE25219
HSB96	IPC	L	16 PCW	112	Healthy	GSE25219
HSB96	IPC	R	16 PCW	112	Healthy	GSE25219
HSB97	IPC	L	17 PCW	119	Healthy	GSE25219
HSB97	IPC	R	17 PCW	119	Healthy	GSE25219
HSB98	IPC	L	19 PCW	133	Healthy	GSE25219
HSB98	IPC	R	19 PCW	133	Healthy	GSE25219
HSB99	IPC	L	21 PCW	147	Healthy	GSE25219
HSB99	IPC	R	21 PCW	147	Healthy	GSE25219
HSB100	IPC	L	19 PCW	133	Healthy	GSE25219
HSB100	IPC	R	19 PCW	133	Healthy	GSE25219
HSB102	IPC	L	21 PCW	147	Healthy	GSE25219
HSB102	IPC	R	21 PCW	147	Healthy	GSE25219
HSB103	IPC	L	13 PCW	91	Healthy	GSE25219
HSB103	IPC	R	13 PCW	91	Healthy	GSE25219
HSB105	IPC	L	18 Y	6836	Healthy	GSE25219
HSB105	IPC	R	18 Y	6836	Healthy	GSE25219
HSB106	IPC	L	64 Y	23626	Healthy	GSE25219
HSB106	IPC	R	64 Y	23626	Healthy	GSE25219
HSB107	IPC	L	21 PCW	147	Healthy	GSE25219
HSB107	IPC	R	21 PCW	147	Healthy	GSE25219
HSB111	IPC	L	70 Y	25816	Healthy	GSE25219
HSB111	IPC	R	70 Y	25816	Healthy	GSE25219
HSB113	IPC	L	12 PCW	84	Healthy	GSE25219
HSB113	IPC	R	12 PCW	84	Healthy	GSE25219
HSB114	IPC	L	13 PCW	91	Healthy	GSE25219
HSB114	IPC	R	13 PCW	91	Healthy	GSE25219
HSB118	IPC	R	4 Y	1726	Healthy	GSE25219
HSB119	IPC	L	15 Y	5741	Healthy	GSE25219
HSB121	IPC	L	4 PMonth	386	Healthy	GSE25219
HSB121	IPC	R	4 PMonth	386	Healthy	GSE25219
HSB122	IPC	L	1 Y	631	Healthy	GSE25219
HSB122	IPC	R	1 Y	631	Healthy	GSE25219
HSB123	IPC	L	37 Y	13771	Healthy	GSE25219
HSB123	IPC	R	37 Y	13771	Healthy	GSE25219
HSB124	IPC	L	13 Y	5011	Healthy	GSE25219
HSB124	IPC	R	13 Y	5011	Healthy	GSE25219
HSB126	IPC	L	30 Y	11216	Healthy	GSE25219
HSB126	IPC	R	30 Y	11216	Healthy	GSE25219
HSB127	IPC	L	19 Y	7201	Healthy	GSE25219
HSB130	IPC	L	21 Y	7931	Healthy	GSE25219
HSB131	IPC	L	6 PMonth	446	Healthy	GSE25219
HSB132	IPC	L	4 Pmonth	386	Healthy	GSE25219
HSB132	IPC	R	4 Pmonth	386	Healthy	GSE25219
HSB133	IPC	L	27 Y	10121	Healthy	GSE25219
HSB135	IPC	L	40 Y	14866	Healthy	GSE25219
HSB135	IPC	R	40 Y	14866	Healthy	GSE25219
HSB136	IPC	L	23 Y	8661	Healthy	GSE25219
HSB136	IPC	R	23 Y	8661	Healthy	GSE25219
HSB139	IPC	L	4 PMonth	386	Healthy	GSE25219
HSB141	IPC	L	8 Y	3186	Healthy	GSE25219
HSB142	IPC	L	22 Y	8296	Healthy	GSE25219
HSB142	IPC	R	22 Y	8296	Healthy	GSE25219
HSB143	IPC	L	2 Y	996	Healthy	GSE25219
HSB143	IPC	R	2 Y	996	Healthy	GSE25219
HSB144	IPC	L	40 Y	14866	Healthy	GSE25219
HSB144	IPC	R	40 Y	14866	Healthy	GSE25219
HSB145	IPC	L	36 Y	13406	Healthy	GSE25219
HSB145	IPC	R	36 Y	13406	Healthy	GSE25219
HSB149	IPC	L	13 PCW	91	Healthy	GSE25219
HSB149	IPC	R	13 PCW	91	Healthy	GSE25219
HSB150	IPC	L	12 PCW	84	Healthy	GSE25219
HSB150	IPC	R	12 PCW	84	Healthy	GSE25219
HSB153	IPC	L	12 PCW	84	Healthy	GSE25219
HSB153	IPC	R	12 PCW	84	Healthy	GSE25219
HSB154	IPC	R	16 PCW	112	Healthy	GSE25219
HSB155	IPC	L	35 PCW	245	Healthy	GSE25219
HSB155	IPC	R	35 PCW	245	Healthy	GSE25219
HSB156	IPC	L	82 Y	30196	Healthy	GSE25219
HSB156	IPC	R	82 Y	30196	Healthy	GSE25219
HSB159	IPC	L	22 PCW	154	Healthy	GSE25219
HSB159	IPC	R	22 PCW	154	Healthy	GSE25219
HSB171	IPC	L	10 PMonth	566	Healthy	GSE25219
HSB172	IPC	L	3 Y	1361	Healthy	GSE25219
HSB173	IPC	L	3 Y	1361	Healthy	GSE25219
HSB174	IPC	L	8 Y	3186	Healthy	GSE25219
HSB175	IPC	L	11 Y	4281	Healthy	GSE25219
HSB178	IPC	L	16 PCW	112	Healthy	GSE25219
HSB178	IPC	R	16 PCW	112	Healthy	GSE25219
HSB182	IPC	L	55 Y	20341	Healthy	GSE25219
HSB183	IPC	L	42 Y	15596	Healthy	GSE25219
HSB187	IPC	L	37 Y	13771	Healthy	GSE25219
HSB187	IPC	R	37 Y	13771	Healthy	GSE25219
HSB194	IPC	L	37 PCW	259	Healthy	GSE25219
HSB194	IPC	R	37 PCW	259	Healthy	GSE25219
HSB92	A1C	R	21 PCW	147	Healthy	GSE25219
HSB96	A1C	L	16 PCW	112	Healthy	GSE25219
HSB96	A1C	R	16 PCW	112	Healthy	GSE25219
HSB97	A1C	L	17 PCW	119	Healthy	GSE25219
HSB97	A1C	R	17 PCW	119	Healthy	GSE25219
HSB98	A1C	L	19 PCW	133	Healthy	GSE25219
HSB98	A1C	R	19 PCW	133	Healthy	GSE25219
HSB99	A1C	L	21 PCW	147	Healthy	GSE25219
HSB99	A1C	R	21 PCW	147	Healthy	GSE25219
HSB100	A1C	L	19 PCW	133	Healthy	GSE25219
HSB100	A1C	R	19 PCW	133	Healthy	GSE25219
HSB102	A1C	L	21 PCW	147	Healthy	GSE25219
HSB102	A1C	R	21 PCW	147	Healthy	GSE25219
HSB103	A1C	L	13 PCW	91	Healthy	GSE25219
HSB103	A1C	R	13 PCW	91	Healthy	GSE25219
HSB105	A1C	L	18 Y	6836	Healthy	GSE25219
HSB105	A1C	R	18 Y	6836	Healthy	GSE25219
HSB106	A1C	L	64 Y	23626	Healthy	GSE25219
HSB106	A1C	R	64 Y	23626	Healthy	GSE25219
HSB107	A1C	L	21 PCW	147	Healthy	GSE25219
HSB107	A1C	R	21 PCW	147	Healthy	GSE25219
HSB111	A1C	L	70 Y	25816	Healthy	GSE25219
HSB111	A1C	R	70 Y	25816	Healthy	GSE25219
HSB113	A1C	L	12 PCW	84	Healthy	GSE25219
HSB113	A1C	R	12 PCW	84	Healthy	GSE25219
HSB114	A1C	L	13 PCW	91	Healthy	GSE25219
HSB114	A1C	R	13 PCW	91	Healthy	GSE25219
HSB118	A1C	R	4 Y	1726	Healthy	GSE25219
HSB119	A1C	L	15 Y	5741	Healthy	GSE25219
HSB121	A1C	L	4 PMonth	386	Healthy	GSE25219
HSB121	A1C	R	4 PMonth	386	Healthy	GSE25219
HSB122	A1C	L	1 Y	631	Healthy	GSE25219
HSB122	A1C	R	1 Y	631	Healthy	GSE25219
HSB123	A1C	L	37 Y	13771	Healthy	GSE25219
HSB123	A1C	R	37 Y	13771	Healthy	GSE25219
HSB124	A1C	L	13 Y	5011	Healthy	GSE25219
HSB124	A1C	R	13 Y	5011	Healthy	GSE25219
HSB125	A1C	L	28 Y	10486	Healthy	GSE25219
HSB125	A1C	R	28 Y	10486	Healthy	GSE25219
HSB126	A1C	R	30 Y	11216	Healthy	GSE25219
HSB127	A1C	L	19 Y	7201	Healthy	GSE25219
HSB130	A1C	L	21 Y	7931	Healthy	GSE25219
HSB131	A1C	L	6 PMonth	446	Healthy	GSE25219
HSB132	A1C	L	4 Pmonth	386	Healthy	GSE25219
HSB132	A1C	R	4 Pmonth	386	Healthy	GSE25219
HSB135	A1C	L	40 Y	14866	Healthy	GSE25219
HSB135	A1C	R	40 Y	14866	Healthy	GSE25219
HSB136	A1C	L	23 Y	8661	Healthy	GSE25219
HSB136	A1C	R	23 Y	8661	Healthy	GSE25219
HSB139	A1C	L	4 PMonth	386	Healthy	GSE25219
HSB141	A1C	L	8 Y	3186	Healthy	GSE25219
HSB142	A1C	L	22 Y	8296	Healthy	GSE25219
HSB142	A1C	R	22 Y	8296	Healthy	GSE25219
HSB143	A1C	L	2 Y	996	Healthy	GSE25219
HSB143	A1C	R	2 Y	996	Healthy	GSE25219
HSB144	A1C	L	40 Y	14866	Healthy	GSE25219
HSB144	A1C	R	40 Y	14866	Healthy	GSE25219
HSB145	A1C	L	36 Y	13406	Healthy	GSE25219
HSB145	A1C	R	36 Y	13406	Healthy	GSE25219
HSB149	A1C	L	13 PCW	91	Healthy	GSE25219
HSB149	A1C	R	13 PCW	91	Healthy	GSE25219
HSB150	A1C	L	12 PCW	84	Healthy	GSE25219
HSB150	A1C	R	12 PCW	84	Healthy	GSE25219
HSB153	A1C	L	12 PCW	84	Healthy	GSE25219
HSB153	A1C	R	12 PCW	84	Healthy	GSE25219
HSB154	A1C	R	16 PCW	112	Healthy	GSE25219
HSB155	A1C	L	35 PCW	245	Healthy	GSE25219
HSB155	A1C	R	35 PCW	245	Healthy	GSE25219
HSB156	A1C	L	82 Y	30196	Healthy	GSE25219
HSB156	A1C	R	82 Y	30196	Healthy	GSE25219
HSB159	A1C	L	22 PCW	154	Healthy	GSE25219
HSB159	A1C	R	22 PCW	154	Healthy	GSE25219
HSB169	A1C	L	25 PCW	175	Healthy	GSE25219
HSB172	A1C	L	3 Y	1361	Healthy	GSE25219
HSB173	A1C	L	3 Y	1361	Healthy	GSE25219
HSB174	A1C	L	8 Y	3186	Healthy	GSE25219
HSB175	A1C	L	11 Y	4281	Healthy	GSE25219
HSB182	A1C	L	55 Y	20341	Healthy	GSE25219
HSB183	A1C	L	42 Y	15596	Healthy	GSE25219
HSB187	A1C	L	37 Y	13771	Healthy	GSE25219
HSB187	A1C	R	37 Y	13771	Healthy	GSE25219
HSB194	A1C	L	37 PCW	259	Healthy	GSE25219
HSB194	A1C	R	37 PCW	259	Healthy	GSE25219
HSB92	STC	R	21 PCW	147	Healthy	GSE25219
HSB96	STC	L	16 PCW	112	Healthy	GSE25219
HSB96	STC	R	16 PCW	112	Healthy	GSE25219
HSB97	STC	L	17 PCW	119	Healthy	GSE25219
HSB97	STC	R	17 PCW	119	Healthy	GSE25219
HSB98	STC	L	19 PCW	133	Healthy	GSE25219
HSB98	STC	R	19 PCW	133	Healthy	GSE25219
HSB99	STC	L	21 PCW	147	Healthy	GSE25219
HSB99	STC	R	21 PCW	147	Healthy	GSE25219
HSB100	STC	L	19 PCW	133	Healthy	GSE25219
HSB100	STC	R	19 PCW	133	Healthy	GSE25219
HSB102	STC	L	21 PCW	147	Healthy	GSE25219
HSB102	STC	R	21 PCW	147	Healthy	GSE25219
HSB103	STC	L	13 PCW	91	Healthy	GSE25219
HSB103	STC	R	13 PCW	91	Healthy	GSE25219
HSB105	STC	L	18 Y	6836	Healthy	GSE25219
HSB105	STC	R	18 Y	6836	Healthy	GSE25219
HSB106	STC	L	64 Y	23626	Healthy	GSE25219
HSB106	STC	R	64 Y	23626	Healthy	GSE25219
HSB107	STC	L	21 PCW	147	Healthy	GSE25219
HSB107	STC	R	21 PCW	147	Healthy	GSE25219
HSB111	STC	L	70 Y	25816	Healthy	GSE25219
HSB111	STC	R	70 Y	25816	Healthy	GSE25219
HSB112	STC	L	8 PCW	56	Healthy	GSE25219
HSB112	STC	R	8 PCW	56	Healthy	GSE25219
HSB113	STC	L	12 PCW	84	Healthy	GSE25219
HSB113	STC	R	12 PCW	84	Healthy	GSE25219
HSB114	STC	L	13 PCW	91	Healthy	GSE25219
HSB114	STC	R	13 PCW	91	Healthy	GSE25219
HSB118	STC	R	4 Y	1726	Healthy	GSE25219
HSB119	STC	L	15 Y	5741	Healthy	GSE25219
HSB121	STC	L	4 PMonth	386	Healthy	GSE25219
HSB121	STC	R	4 PMonth	386	Healthy	GSE25219
HSB122	STC	L	1 Y	631	Healthy	GSE25219
HSB122	STC	R	1 Y	631	Healthy	GSE25219
HSB123	STC	L	37 Y	13771	Healthy	GSE25219
HSB123	STC	R	37 Y	13771	Healthy	GSE25219
HSB124	STC	L	13 Y	5011	Healthy	GSE25219
HSB124	STC	R	13 Y	5011	Healthy	GSE25219
HSB126	STC	L	30 Y	11216	Healthy	GSE25219
HSB126	STC	R	30 Y	11216	Healthy	GSE25219
HSB127	STC	L	19 Y	7201	Healthy	GSE25219
HSB130	STC	L	21 Y	7931	Healthy	GSE25219
HSB131	STC	L	6 PMonth	446	Healthy	GSE25219
HSB132	STC	L	4 Pmonth	386	Healthy	GSE25219
HSB132	STC	R	4 Pmonth	386	Healthy	GSE25219
HSB135	STC	L	40 Y	14866	Healthy	GSE25219
HSB135	STC	R	40 Y	14866	Healthy	GSE25219
HSB136	STC	L	23 Y	8661	Healthy	GSE25219
HSB136	STC	R	23 Y	8661	Healthy	GSE25219
HSB139	STC	L	4 PMonth	386	Healthy	GSE25219
HSB141	STC	L	8 Y	3186	Healthy	GSE25219
HSB142	STC	L	22 Y	8296	Healthy	GSE25219
HSB142	STC	R	22 Y	8296	Healthy	GSE25219
HSB143	STC	L	2 Y	996	Healthy	GSE25219
HSB143	STC	R	2 Y	996	Healthy	GSE25219
HSB144	STC	L	40 Y	14866	Healthy	GSE25219
HSB144	STC	R	40 Y	14866	Healthy	GSE25219
HSB145	STC	L	36 Y	13406	Healthy	GSE25219
HSB145	STC	R	36 Y	13406	Healthy	GSE25219
HSB149	STC	L	13 PCW	91	Healthy	GSE25219
HSB149	STC	R	13 PCW	91	Healthy	GSE25219
HSB150	STC	R	12 PCW	84	Healthy	GSE25219
HSB153	STC	L	12 PCW	84	Healthy	GSE25219
HSB153	STC	R	12 PCW	84	Healthy	GSE25219
HSB154	STC	R	16 PCW	112	Healthy	GSE25219
HSB155	STC	L	35 PCW	245	Healthy	GSE25219
HSB155	STC	R	35 PCW	245	Healthy	GSE25219
HSB156	STC	L	82 Y	30196	Healthy	GSE25219
HSB156	STC	R	82 Y	30196	Healthy	GSE25219
HSB159	STC	L	22 PCW	154	Healthy	GSE25219
HSB159	STC	R	22 PCW	154	Healthy	GSE25219
HSB169	STC	L	25 PCW	175	Healthy	GSE25219
HSB171	STC	L	10 PMonth	566	Healthy	GSE25219
HSB172	STC	L	3 Y	1361	Healthy	GSE25219
HSB173	STC	L	3 Y	1361	Healthy	GSE25219
HSB174	STC	L	8 Y	3186	Healthy	GSE25219
HSB175	STC	L	11 Y	4281	Healthy	GSE25219
HSB178	STC	L	16 PCW	112	Healthy	GSE25219
HSB178	STC	R	16 PCW	112	Healthy	GSE25219
HSB182	STC	L	55 Y	20341	Healthy	GSE25219
HSB183	STC	L	42 Y	15596	Healthy	GSE25219
HSB187	STC	L	37 Y	13771	Healthy	GSE25219
HSB187	STC	R	37 Y	13771	Healthy	GSE25219
HSB194	STC	L	37 PCW	259	Healthy	GSE25219
HSB194	STC	R	37 PCW	259	Healthy	GSE25219
HSB92	ITC	R	21 PCW	147	Healthy	GSE25219
HSB100	ITC	L	19 PCW	133	Healthy	GSE25219
HSB100	ITC	R	19 PCW	133	Healthy	GSE25219
HSB102	ITC	L	21 PCW	147	Healthy	GSE25219
HSB102	ITC	R	21 PCW	147	Healthy	GSE25219
HSB103	ITC	L	13 PCW	91	Healthy	GSE25219
HSB103	ITC	R	13 PCW	91	Healthy	GSE25219
HSB105	ITC	L	18 Y	6836	Healthy	GSE25219
HSB105	ITC	R	18 Y	6836	Healthy	GSE25219
HSB106	ITC	L	64 Y	23626	Healthy	GSE25219
HSB106	ITC	R	64 Y	23626	Healthy	GSE25219
HSB107	ITC	L	21 PCW	147	Healthy	GSE25219
HSB107	ITC	R	21 PCW	147	Healthy	GSE25219
HSB111	ITC	L	70 Y	25816	Healthy	GSE25219
HSB111	ITC	R	70 Y	25816	Healthy	GSE25219
HSB112	ITC	L	8 PCW	56	Healthy	GSE25219
HSB112	ITC	R	8 PCW	56	Healthy	GSE25219
HSB113	ITC	L	12 PCW	84	Healthy	GSE25219
HSB113	ITC	R	12 PCW	84	Healthy	GSE25219
HSB114	ITC	L	13 PCW	91	Healthy	GSE25219
HSB114	ITC	R	13 PCW	91	Healthy	GSE25219
HSB118	ITC	R	4 Y	1726	Healthy	GSE25219
HSB119	ITC	L	15 Y	5741	Healthy	GSE25219
HSB121	ITC	L	4 PMonth	386	Healthy	GSE25219
HSB121	ITC	R	4 PMonth	386	Healthy	GSE25219
HSB122	ITC	L	1 Y	631	Healthy	GSE25219
HSB122	ITC	R	1 Y	631	Healthy	GSE25219
HSB123	ITC	L	37 Y	13771	Healthy	GSE25219
HSB123	ITC	R	37 Y	13771	Healthy	GSE25219
HSB124	ITC	L	13 Y	5011	Healthy	GSE25219
HSB124	ITC	R	13 Y	5011	Healthy	GSE25219
HSB126	ITC	L	30 Y	11216	Healthy	GSE25219
HSB126	ITC	R	30 Y	11216	Healthy	GSE25219
HSB127	ITC	L	19 Y	7201	Healthy	GSE25219
HSB130	ITC	L	21 Y	7931	Healthy	GSE25219
HSB131	ITC	L	6 PMonth	446	Healthy	GSE25219
HSB132	ITC	L	4 Pmonth	386	Healthy	GSE25219
HSB132	ITC	R	4 Pmonth	386	Healthy	GSE25219
HSB133	ITC	L	27 Y	10121	Healthy	GSE25219
HSB135	ITC	L	40 Y	14866	Healthy	GSE25219
HSB135	ITC	R	40 Y	14866	Healthy	GSE25219
HSB136	ITC	L	23 Y	8661	Healthy	GSE25219
HSB136	ITC	R	23 Y	8661	Healthy	GSE25219
HSB139	ITC	L	4 PMonth	386	Healthy	GSE25219
HSB141	ITC	L	8 Y	3186	Healthy	GSE25219
HSB142	ITC	L	22 Y	8296	Healthy	GSE25219
HSB142	ITC	R	22 Y	8296	Healthy	GSE25219
HSB143	ITC	L	2 Y	996	Healthy	GSE25219
HSB143	ITC	R	2 Y	996	Healthy	GSE25219
HSB144	ITC	L	40 Y	14866	Healthy	GSE25219
HSB144	ITC	R	40 Y	14866	Healthy	GSE25219
HSB145	ITC	L	36 Y	13406	Healthy	GSE25219
HSB145	ITC	R	36 Y	13406	Healthy	GSE25219
HSB149	ITC	L	13 PCW	91	Healthy	GSE25219
HSB149	ITC	R	13 PCW	91	Healthy	GSE25219
HSB150	ITC	L	12 PCW	84	Healthy	GSE25219
HSB150	ITC	R	12 PCW	84	Healthy	GSE25219
HSB153	ITC	L	12 PCW	84	Healthy	GSE25219
HSB153	ITC	R	12 PCW	84	Healthy	GSE25219
HSB154	ITC	R	16 PCW	112	Healthy	GSE25219
HSB155	ITC	L	35 PCW	245	Healthy	GSE25219
HSB155	ITC	R	35 PCW	245	Healthy	GSE25219
HSB156	ITC	L	82 Y	30196	Healthy	GSE25219
HSB156	ITC	R	82 Y	30196	Healthy	GSE25219
HSB159	ITC	L	22 PCW	154	Healthy	GSE25219
HSB171	ITC	L	10 PMonth	566	Healthy	GSE25219
HSB172	ITC	L	3 Y	1361	Healthy	GSE25219
HSB173	ITC	L	3 Y	1361	Healthy	GSE25219
HSB174	ITC	L	8 Y	3186	Healthy	GSE25219
HSB175	ITC	L	11 Y	4281	Healthy	GSE25219
HSB178	ITC	L	16 PCW	112	Healthy	GSE25219
HSB178	ITC	R	16 PCW	112	Healthy	GSE25219
HSB182	ITC	L	55 Y	20341	Healthy	GSE25219
HSB183	ITC	L	42 Y	15596	Healthy	GSE25219
HSB187	ITC	L	37 Y	13771	Healthy	GSE25219
HSB187	ITC	R	37 Y	13771	Healthy	GSE25219
HSB194	ITC	L	37 PCW	259	Healthy	GSE25219
HSB194	ITC	R	37 PCW	259	Healthy	GSE25219
HSB92	V1C	R	21 PCW	147	Healthy	GSE25219
HSB96	V1C	L	16 PCW	112	Healthy	GSE25219
HSB96	V1C	R	16 PCW	112	Healthy	GSE25219
HSB97	V1C	L	17 PCW	119	Healthy	GSE25219
HSB97	V1C	R	17 PCW	119	Healthy	GSE25219
HSB98	V1C	L	19 PCW	133	Healthy	GSE25219
HSB98	V1C	R	19 PCW	133	Healthy	GSE25219
HSB99	V1C	L	21 PCW	147	Healthy	GSE25219
HSB99	V1C	R	21 PCW	147	Healthy	GSE25219
HSB100	V1C	L	19 PCW	133	Healthy	GSE25219
HSB100	V1C	R	19 PCW	133	Healthy	GSE25219
HSB102	V1C	L	21 PCW	147	Healthy	GSE25219
HSB102	V1C	R	21 PCW	147	Healthy	GSE25219
HSB103	V1C	L	13 PCW	91	Healthy	GSE25219
HSB103	V1C	R	13 PCW	91	Healthy	GSE25219
HSB105	V1C	L	18 Y	6836	Healthy	GSE25219
HSB105	V1C	R	18 Y	6836	Healthy	GSE25219
HSB106	V1C	L	64 Y	23626	Healthy	GSE25219
HSB106	V1C	R	64 Y	23626	Healthy	GSE25219
HSB107	V1C	L	21 PCW	147	Healthy	GSE25219
HSB107	V1C	R	21 PCW	147	Healthy	GSE25219
HSB111	V1C	L	70 Y	25816	Healthy	GSE25219
HSB111	V1C	R	70 Y	25816	Healthy	GSE25219
HSB113	V1C	L	12 PCW	84	Healthy	GSE25219
HSB113	V1C	R	12 PCW	84	Healthy	GSE25219
HSB114	V1C	R	13 PCW	91	Healthy	GSE25219
HSB118	V1C	R	4 Y	1726	Healthy	GSE25219
HSB119	V1C	L	15 Y	5741	Healthy	GSE25219
HSB121	V1C	L	4 PMonth	386	Healthy	GSE25219
HSB121	V1C	R	4 PMonth	386	Healthy	GSE25219
HSB122	V1C	L	1 Y	631	Healthy	GSE25219
HSB122	V1C	R	1 Y	631	Healthy	GSE25219
HSB123	V1C	L	37 Y	13771	Healthy	GSE25219
HSB123	V1C	R	37 Y	13771	Healthy	GSE25219
HSB124	V1C	R	13 Y	5011	Healthy	GSE25219
HSB126	V1C	L	30 Y	11216	Healthy	GSE25219
HSB126	V1C	R	30 Y	11216	Healthy	GSE25219
HSB127	V1C	L	19 Y	7201	Healthy	GSE25219
HSB130	V1C	L	21 Y	7931	Healthy	GSE25219
HSB131	V1C	L	6 PMonth	446	Healthy	GSE25219
HSB132	V1C	L	4 Pmonth	386	Healthy	GSE25219
HSB132	V1C	R	4 Pmonth	386	Healthy	GSE25219
HSB133	V1C	L	27 Y	10121	Healthy	GSE25219
HSB135	V1C	L	40 Y	14866	Healthy	GSE25219
HSB135	V1C	R	40 Y	14866	Healthy	GSE25219
HSB136	V1C	L	23 Y	8661	Healthy	GSE25219
HSB136	V1C	R	23 Y	8661	Healthy	GSE25219
HSB139	V1C	L	4 PMonth	386	Healthy	GSE25219
HSB141	V1C	L	8 Y	3186	Healthy	GSE25219
HSB142	V1C	L	22 Y	8296	Healthy	GSE25219
HSB142	V1C	R	22 Y	8296	Healthy	GSE25219
HSB143	V1C	L	2 Y	996	Healthy	GSE25219
HSB143	V1C	R	2 Y	996	Healthy	GSE25219
HSB144	V1C	L	40 Y	14866	Healthy	GSE25219
HSB144	V1C	R	40 Y	14866	Healthy	GSE25219
HSB145	V1C	L	36 Y	13406	Healthy	GSE25219
HSB145	V1C	R	36 Y	13406	Healthy	GSE25219
HSB149	V1C	L	13 PCW	91	Healthy	GSE25219
HSB149	V1C	R	13 PCW	91	Healthy	GSE25219
HSB150	V1C	L	12 PCW	84	Healthy	GSE25219
HSB150	V1C	R	12 PCW	84	Healthy	GSE25219
HSB153	V1C	L	12 PCW	84	Healthy	GSE25219
HSB153	V1C	R	12 PCW	84	Healthy	GSE25219
HSB154	V1C	R	16 PCW	112	Healthy	GSE25219
HSB155	V1C	L	35 PCW	245	Healthy	GSE25219
HSB155	V1C	R	35 PCW	245	Healthy	GSE25219
HSB156	V1C	L	82 Y	30196	Healthy	GSE25219
HSB156	V1C	R	82 Y	30196	Healthy	GSE25219
HSB159	V1C	L	22 PCW	154	Healthy	GSE25219
HSB159	V1C	R	22 PCW	154	Healthy	GSE25219
HSB171	V1C	L	10 PMonth	566	Healthy	GSE25219
HSB172	V1C	L	3 Y	1361	Healthy	GSE25219
HSB173	V1C	L	3 Y	1361	Healthy	GSE25219
HSB174	V1C	L	8 Y	3186	Healthy	GSE25219
HSB175	V1C	L	11 Y	4281	Healthy	GSE25219
HSB178	V1C	L	16 PCW	112	Healthy	GSE25219
HSB178	V1C	R	16 PCW	112	Healthy	GSE25219
HSB182	V1C	L	55 Y	20341	Healthy	GSE25219
HSB183	V1C	L	42 Y	15596	Healthy	GSE25219
HSB187	V1C	L	37 Y	13771	Healthy	GSE25219
HSB187	V1C	R	37 Y	13771	Healthy	GSE25219
HSB194	V1C	L	37 PCW	259	Healthy	GSE25219
HSB194	V1C	R	37 PCW	259	Healthy	GSE25219
X1152	DFC	NA	16 PCW	112	DS	GSE59630
X1218	DFC	NA	19 PCW	133	DS	GSE59630
X1273	DFC	NA	1 PMonth	310	DS	GSE59630
X1282	DFC	NA	6 PMonth	460	DS	GSE59630
X170	DFC	NA	9 PMonth	550	DS	GSE59630
X5301	DFC	NA	3 Y	1375	DS	GSE59630
X1267	DFC	NA	10 Y	3930	DS	GSE59630
X1276	DFC	NA	13 Y	5025	DS	GSE59630
X5277	DFC	NA	19 Y	7215	DS	GSE59630
X707	DFC	NA	22 Y	8310	DS	GSE59630
X5005	DFC	NA	39 Y	14515	DS	GSE59630
X4904	DFC	NA	40 Y	14880	DS	GSE59630

## Sheet: Supplementary Table S3
Supplementary Table S3 | DiffShape genes between DS and control
Affymetrix gene ID	Gene symbol	LLRShape	LLRShift	Enriched cell types
3436117	DNAH10	-34.5971	0.0258338
4022183	HS6ST2	-33.809	0.0581881
3474104	CIT	-31.9783	0.0837237
2868044	PCSK1	-30.7954	0.243744
3541073	MPP5	-22.4109	0.0421238
3091475	SCARA3	-19.1264	0.15289
2588827	NFE2L2	-18.8865	2.68333
2699564	PLOD2	-18.3649	7.75604
2466822	MYT1L	-18.267	2.14725	Prenatal neuron, Prenatal progenitor
3633890	SCAPER	-17.9807	3.6207	Prenatal neuron
3200762	SLC24A2	-17.0892	1.5241
2361342	SEMA4A	-17.0566	0.491855
2661992	OXTR	-15.7378	0.0223043
3527514	NP	-15.4684	9.73081
3929291	C21orf59	-15.387	1.1004	Prenatal neuron
3120021	GPAA1	-14.7481	0.133929
3380142	FGF4	-14.4548	2.60772
3861617	HNRNPL	-14.2847	1.07156
3742304	VMO1	-14.2598	0.469228
3929721	GART	-14.2468	13.9531	Prenatal neuron
3919101	KCNE2	-13.9065	0.103862
2772414	SULT1B1	-13.711	0.514029
3632907	SEMA7A	-13.5626	2.56603
3918574	IFNAR1	-13.2517	6.60349	Prenatal progenitor
3933817	WDR4	-13.1893	1.77786
3137530	ASPH	-13.1474	6.91874
3970476	SCML1	-12.9323	5.4202
3933923	CBS	-12.7772	3.0429
3763390	TMEM100	-12.7557	0.919064
2379665	PROX1	-12.5525	2.25696	Interneuron2
2438792	ETV3	-12.4702	6.0113
3049522	TNS3	-12.2062	2.13507
2875454	2016-09-08	-11.4937	1.30745
3456688	GPR84	-11.2203	1.54464
3946146	FAM83F	-11.1667	0.162531
3173880	TJP2	-11.1589	0.0223132
3523118	A2LD1	-11.0265	3.02243
2538924	FLJ42418	-11.0174	1.74525
4011008	VSIG4	-10.7386	1.62451	Microglia
2641479	GP9	-10.6537	0.224004
3088213	SH2D4A	-10.2381	0.166342
3260265	CNNM1	-10.1864	0.000266464
3459579	C12orf61	-10.0447	1.46647
3817380	EBI3	-9.99645	0.112273
3894668	SIRPB2	-9.99445	0.25541
3264326	ACSL5	-9.95068	0.550087
3416852	OR6C76	-9.9332	0.199885
3845990	DIRAS1	-9.84623	2.27294
2697652	FOXL2	-9.82273	1.61758
3829300	LOC80054	-9.72017	0.323492
3445908	EPS8	-9.65501	1.54675
3688362	COX6A2	-9.48909	0.512372
3158740	FOXH1	-9.29605	0.842211
3774906	SECTM1	-9.15787	0.394352
3558226	RIPK3	-9.11505	0.229686
3645452	KREMEN2	-9.01076	0.00240983
3502149	C13orf35	-8.9346	1.01909
3774218	DYSFIP1	-8.82114	0.0146304
3934695	PTTG1IP	-8.79755	7.53828
3195296	SSNA1	-8.75315	2.9893
3847906	DENND1C	-8.72639	0.150282	Microglia
3944543	NCF4	-8.71428	0.75685	Microglia
3203636	SUGT1P	-8.63546	0.134278
3923811	C21orf90	-8.62748	0.275354
2875685	FSTL4	-8.61896	1.2093
3457336	SILV	-8.60185	0.657379
3944129	HMOX1	-8.57124	1.81427
3848408	PEX11G	-8.55947	0.62062
3882614	C20orf144	-8.5327	0.0241068
3699080	MLKL	-8.46415	0.153433
3738007	FSCN2	-8.40679	9.04862
3204987	OR13J1	-8.38734	0.875785
2926147	TAAR6	-8.30359	0.819061
3870824	LAIR1	-8.30201	0.263825	Microglia
4006132	PPP1R2P9	-8.24309	2.48581
3794423	FLJ44881	-8.20083	0.505541
3960061	RAC2	-8.11952	0.801318
3401994	KCNA1	-8.09519	1.84596
2780296	TACR3	-8.05724	-8.58198
3014714	ARPC1B	-8.05515	0.0480565
3105271	RALYL	-8.0266	0.0964475	Prenatal neuron
3374793	OR10V1	-8.00924	0.646861
2373564	CRB1	-8.00345	2.65912	Prenatal progenitor
3930942	CLDN14	-7.92064	0.000368251
3472183	RASAL1	-7.88112	1.57121
3975455	DUSP21	-7.80052	0.611422
2996563	BMPER	-7.73099	0.901951
3381702	C2CD3	-7.71078	0.436985	Prenatal neuron
3835178	IRGC	-7.68166	0.338964
3871355	COX6B2	-7.65352	0.287931
3866435	BBC3	-7.58041	0.109682
3839619	SIGLEC9	-7.54681	1.65312
2434575	CTSS	-7.51204	2.84178	Microglia
2931090	PPP1R14C	-7.51163	-7.52381
3920512	DSCR9	-7.47993	1.89243
3986933	NXT2	-7.47633	0.146743
2950515	VPS52	-7.44365	4.61165
3881651	HCK	-7.41185	0.19165	Microglia
3961042	FLJ23865	-7.35184	1.69856
3721989	CNTNAP1	-7.33126	1.06924
3934912	C21orf93	-7.32938	0.398729
3924783	PRMT2	-7.31521	13.5074	Prenatal neuron
2532314	ALPI	-7.29723	0.3452
3725572	B4GALNT2	-7.29444	0.186016
2319135	CA6	-7.28675	7.16561e-05
3444300	TAS2R7	-7.2579	1.36451
2624565	IL17RB	-7.2509	0.0823866
3846507	DAPK3	-7.2205	2.63301
3230610	ABCA2	-7.21273	4.38747
3522327	SLC15A1	-7.20076	0.297397
3882387	PLUNC	-7.17707	2.5915
2685304	PROS1	-7.1562	3.58185
3738629	SLC16A3	-7.13553	2.41739
2613441	KAT2B	-7.12265	0.0103899
3817116	TJP3	-7.09143	0.199616
2691668	HCLS1	-7.06582	0.267359	Microglia
3405748	EMP1	-7.06085	0.180901	Microglia
3755510	PLXDC1	-7.01049	2.54999
3825860	CILP2	-7.00128	0.0646825
3845439	ATP8B3	-6.9784	0.585856
2642720	ACPP	-6.87975	1.81907
4011569	AWAT2	-6.83275	0.138505
2454343	RD3	-6.81709	1.37886
3839489	GPR32	-6.77063	0.401766
3753729	GAS2L2	-6.75725	0.672758
2359664	S100A9	-6.73408	1.51465
3252534	SAMD8	-6.68317	3.24831
2916716	PNRC1	-6.6054	6.96527
3869237	FPR1	-6.58567	1.42582	Microglia
3766796	PECAM1	-6.58273	0.195243	Microglia
2985781	THBS2	-6.52979	0.80553
3336324	ACTN3	-6.52388	0.700719
3379744	MRGPRD	-6.49654	0.879919
2411642	AGBL4	-6.48475	1.91617
3437780	FZD10	-6.43333	3.11462
3224333	OR1L8	-6.40877	0.351637
2363202	SLAMF7	-6.40561	0.0829596
2999334	HECW1	-6.39472	0.0285053	Prenatal neuron
3287781	GDF2	-6.39062	0.645481
3929458	C21orf62	-6.3899	6.01157	Prenatal progenitor
3934729	ITGB2	-6.38177	1.12346	Microglia
3743230	TEKT1	-6.37595	6.03008
2753707	FAM92A3	-6.35317	1.62011
3870733	LILRB2	-6.34473	0.279611
3676156	IGFALS	-6.33658	0.221682
3331649	OR6Q1	-6.33351	0.855367
3157844	NRBP2	-6.32751	1.34971
2662698	ATP2B2	-6.26935	3.45187	Prenatal neuron
4020655	ODZ1	-6.25355	-10.9211	Prenatal neuron
3861658	RINL	-6.24713	0.407509
3959166	MB	-6.24495	0.422158
3070309	CADPS2	-6.18795	4.66767
3844512	THEG	-6.18055	0.00904507
3227846	MED27	-6.17456	8.74349
3555088	KIAA0125	-6.16774	1.22538
3198346	PTPRD	-6.15368	6.98638	Prenatal neuron, Prenatal progenitor
2322211	C1orf64	-6.14432	0.56001	Microglia
3935192	FTCD	-6.1398	5.23062
3127703	TNFRSF10B	-6.11501	5.34319
3597702	FBXL22	-6.10072	0.098038
3318141	OR52M1	-6.06717	4.02093
3132124	C8orf86	-6.01764	0.0739864
4054427	GJB4	-6.00325	0.203259
3793827	CNDP1	-5.98669	11.9945	Oligodendrocyte
3451814	NELL2	-5.97439	2.90849	Prenatal neuron
3332334	MS4A14	-5.95742	0.0287739
3871406	IL11	-5.91738	2.22182
3554442	MGC23270	-5.90856	1.18623
3059226	PCLO	-5.84974	11.7365
3359897	CHRNA10	-5.82866	0.531041
3770512	C17orf28	-5.82257	5.91784
3848907	KANK3	-5.81377	0.476194
3834465	RPS19	-5.81151	2.80976
3865503	GPR4	-5.80325	0.258644
2784074	TMEM155	-5.79642	0.0150067	Interneuron2
2435989	S100A8	-5.7626	1.40357
3344608	MTNR1B	-5.7355	0.874358
3765574	NACA2	-5.73546	2.29252
3753760	MMP28	-5.7279	2.32126
3665029	CES3	-5.70915	6.03691
2516953	HOXD3	-5.68725	0.38595
2459417	C1orf35	-5.67505	3.64479
3882214	BPIL3	-5.64839	0.370843
2500667	FBLN7	-5.63404	0.00707269
3301914	PIK3AP1	-5.6251	0.192313
3553389	AMN	-5.60945	4.14605
3332015	OR4D10	-5.59163	2.68423
3899404	OVOL2	-5.57632	1.09263
3410241	FLJ13224	-5.52676	0.380507
3832964	MED29	-5.49112	0.0162971
3900833	FOXA2	-5.46462	1.36321
3335124	TIGD3	-5.45596	0.498071
3544605	BATF	-5.42739	1.81803
2908154	RSPH9	-5.42341	-10.8156
3405587	GPRC5A	-5.42068	0.635739	Microglia
3859899	TMEM149	-5.41801	0.347586
3474619	POP5	-5.40552	2.44036
3189601	ZBTB34	-5.39927	4.40502	Prenatal neuron
3502475	PROZ	-5.39781	3.40628
3455890	KRT79	-5.3953	0.34968
2827772	ADAMTS19	-5.37563	0.408441	Prenatal neuron
3882241	C20orf185	-5.36314	0.00707978
3557430	MYH6	-5.34799	0.282937
3008144	EIF4H	-5.3354	3.89442
3606981	NCRNA00052	-5.33452	1.70942
3453370	ARF3	-5.32688	3.59939
2568630	TGFBRAP1	-5.29604	0.0535915
3670700	BCMO1	-5.29259	0.887135
3662150	MT1M	-5.26043	0.060401
3662158	MT1E	-5.25751	0.894846	Astrocyte
3886765	PI3	-5.19694	12.9578
3042994	HOXA13	-5.16847	0.555335
2447414	NCF2	-5.13278	0.4819	Microglia
2982319	SOD2	-5.12957	0.232361
3667890	HPR	-5.12832	0.273019	Astrocyte
3972361	MAGEB6	-5.10366	3.8791
3031399	ZNF775	-5.07371	2.2623
3301782	OPALIN	-5.07329	0.0136985	Oligodendrocyte
3609098	UNQ6190	-5.03159	0.0843457
3417356	ZC3H10	-5.02368	0.0363416
3145509	GDF6	-4.97711	0.923698
3880084	SSTR4	-4.95629	1.25837
3455261	KRT81	-4.94043	0.12065
3377385	NAALADL1	-4.86462	8.43543
3838444	CCDC155	-4.85513	1.10694
3696142	DPEP2	-4.85419	0.480272
3755934	ORMDL3	-4.8457	5.5148
3839524	MGC45922	-4.84226	1.16678
3770361	CD300LF	-4.83464	0.117153
3289392	FLJ31958	-4.81543	0.0200043
3654227	IL21R	-4.80664	0.127854
3737677	LOC100129503	-4.78603	1.34981
3433796	PEBP1	-4.78386	33.4664	Prenatal neuron, Prenatal progenitor
3157138	LYPD2	-4.76151	0.146975
4015709	BTK	-4.76069	0.0872826	Microglia
2559967	DCTN1	-4.73122	1.49309
3063577	GJC3	-4.72798	0.111718
2962876	SNAP91	-4.72425	10.0135
3895614	SIGLEC1	-4.71666	0.128628
2805176	C5orf22	-4.69738	0.320501	Prenatal neuron
2599371	TMBIM1	-4.68753	0.315643
3563317	RPS29	-4.65495	22.6959
2536298	2016-09-02	-4.65284	0.296482
3286895	OR13A1	-4.60179	12.9041
3188200	OR1L1	-4.59922	0.76531
3816414	UNQ6493	-4.58813	3.08321
3723128	ADAM11	-4.5824	0.376487
3457667	CNPY2	-4.56972	1.59137
2359360	LCE2B	-4.56746	0.605455
4015661	TAF7L	-4.55688	0.184458
3177863	C9orf170	-4.55551	0.0667326
2369950	QSOX1	-4.50281	5.57044
3233049	AKR1C3	-4.50143	0.985906
3989110	ATP1B4	-4.48954	0.398984
3954375	PRAME	-4.44427	0.4113
3412296	IRAK4	-4.44105	0.00667829	Prenatal neuron
3229338	FCN1	-4.43059	0.0226639
3320123	ADM	-4.41175	0.659326
3002183	POM121L12	-4.40359	0.0105852
3764738	SKA2	-4.39799	0.975036	Prenatal neuron, Prenatal progenitor
