# Supplementary material for: TempShift Reveals the Sequential Development of Human Neocortex and Skewed Developmental Timing of Down Syndrome Brains
Source: Brain Sci. 2023 Jul 13;13(7):1070. doi: 10.3390/brainsci13071070 (PMC10377154; doi:10.3390/brainsci13071070)
Supplement: Supplementary file 1 [file brainsci-13-01070-s001.zip › Table S4 Shift genes in between DS and control.xlsx]

## Sheet: Supplementary Table 1
Supplementary Table 1 | Samples used in the analysis
Brain	Cortical areas	Hemisphere	Age	Postconceptual days	Disease	Data accession number
HSB92	DFC	R	21 PCW	147	Healthy	GSE25219
HSB96	DFC	L	16 PCW	112	Healthy	GSE25219
HSB96	DFC	R	16 PCW	112	Healthy	GSE25219
HSB97	DFC	L	17 PCW	119	Healthy	GSE25219
HSB97	DFC	R	17 PCW	119	Healthy	GSE25219
HSB98	DFC	L	19 PCW	133	Healthy	GSE25219
HSB98	DFC	R	19 PCW	133	Healthy	GSE25219
HSB99	DFC	L	21 PCW	147	Healthy	GSE25219
HSB99	DFC	R	21 PCW	147	Healthy	GSE25219
HSB100	DFC	L	19 PCW	133	Healthy	GSE25219
HSB100	DFC	R	19 PCW	133	Healthy	GSE25219
HSB102	DFC	L	21 PCW	147	Healthy	GSE25219
HSB102	DFC	R	21 PCW	147	Healthy	GSE25219
HSB103	DFC	L	13 PCW	91	Healthy	GSE25219
HSB103	DFC	R	13 PCW	91	Healthy	GSE25219
HSB105	DFC	L	18 Y	6836	Healthy	GSE25219
HSB105	DFC	R	18 Y	6836	Healthy	GSE25219
HSB106	DFC	L	64 Y	23626	Healthy	GSE25219
HSB106	DFC	R	64 Y	23626	Healthy	GSE25219
HSB107	DFC	L	21 PCW	147	Healthy	GSE25219
HSB107	DFC	R	21 PCW	147	Healthy	GSE25219
HSB111	DFC	L	70 Y	25816	Healthy	GSE25219
HSB111	DFC	R	70 Y	25816	Healthy	GSE25219
HSB112	DFC	L	8 PCW	56	Healthy	GSE25219
HSB112	DFC	R	8 PCW	56	Healthy	GSE25219
HSB113	DFC	L	12 PCW	84	Healthy	GSE25219
HSB113	DFC	R	12 PCW	84	Healthy	GSE25219
HSB114	DFC	L	13 PCW	91	Healthy	GSE25219
HSB114	DFC	R	13 PCW	91	Healthy	GSE25219
HSB118	DFC	R	4 Y	1726	Healthy	GSE25219
HSB119	DFC	L	15 Y	5741	Healthy	GSE25219
HSB121	DFC	L	4 PMonth	386	Healthy	GSE25219
HSB121	DFC	R	4 PMonth	386	Healthy	GSE25219
HSB122	DFC	L	1 Y	631	Healthy	GSE25219
HSB122	DFC	R	1 Y	631	Healthy	GSE25219
HSB123	DFC	L	37 Y	13771	Healthy	GSE25219
HSB123	DFC	R	37 Y	13771	Healthy	GSE25219
HSB124	DFC	L	13 Y	5011	Healthy	GSE25219
HSB124	DFC	R	13 Y	5011	Healthy	GSE25219
HSB126	DFC	L	30 Y	11216	Healthy	GSE25219
HSB126	DFC	R	30 Y	11216	Healthy	GSE25219
HSB127	DFC	L	19 Y	7201	Healthy	GSE25219
HSB130	DFC	L	21 Y	7931	Healthy	GSE25219
HSB131	DFC	L	6 PMonth	446	Healthy	GSE25219
HSB132	DFC	L	4 Pmonth	386	Healthy	GSE25219
HSB132	DFC	R	4 Pmonth	386	Healthy	GSE25219
HSB133	DFC	L	27 Y	10121	Healthy	GSE25219
HSB135	DFC	L	40 Y	14866	Healthy	GSE25219
HSB135	DFC	R	40 Y	14866	Healthy	GSE25219
HSB136	DFC	L	23 Y	8661	Healthy	GSE25219
HSB136	DFC	R	23 Y	8661	Healthy	GSE25219
HSB139	DFC	L	4 PMonth	386	Healthy	GSE25219
HSB141	DFC	L	8 Y	3186	Healthy	GSE25219
HSB142	DFC	L	22 Y	8296	Healthy	GSE25219
HSB142	DFC	R	22 Y	8296	Healthy	GSE25219
HSB143	DFC	L	2 Y	996	Healthy	GSE25219
HSB143	DFC	R	2 Y	996	Healthy	GSE25219
HSB144	DFC	L	40 Y	14866	Healthy	GSE25219
HSB144	DFC	R	40 Y	14866	Healthy	GSE25219
HSB145	DFC	L	36 Y	13406	Healthy	GSE25219
HSB145	DFC	R	36 Y	13406	Healthy	GSE25219
HSB148	DFC	L	9 PCW	63	Healthy	GSE25219
HSB148	DFC	R	9 PCW	63	Healthy	GSE25219
HSB149	DFC	L	13 PCW	91	Healthy	GSE25219
HSB149	DFC	R	13 PCW	91	Healthy	GSE25219
HSB150	DFC	L	12 PCW	84	Healthy	GSE25219
HSB150	DFC	R	12 PCW	84	Healthy	GSE25219
HSB153	DFC	L	12 PCW	84	Healthy	GSE25219
HSB153	DFC	R	12 PCW	84	Healthy	GSE25219
HSB154	DFC	R	16 PCW	112	Healthy	GSE25219
HSB155	DFC	L	35 PCW	245	Healthy	GSE25219
HSB155	DFC	R	35 PCW	245	Healthy	GSE25219
HSB156	DFC	L	82 Y	30196	Healthy	GSE25219
HSB156	DFC	R	82 Y	30196	Healthy	GSE25219
HSB159	DFC	L	22 PCW	154	Healthy	GSE25219
HSB159	DFC	R	22 PCW	154	Healthy	GSE25219
HSB171	DFC	L	10 PMonth	566	Healthy	GSE25219
HSB172	DFC	L	3 Y	1361	Healthy	GSE25219
HSB175	DFC	L	11 Y	4281	Healthy	GSE25219
HSB174	DFC	L	8 Y	3186	Healthy	GSE25219
HSB178	DFC	L	16 PCW	112	Healthy	GSE25219
HSB178	DFC	R	16 PCW	112	Healthy	GSE25219
HSB182	DFC	L	55 Y	20341	Healthy	GSE25219
HSB183	DFC	L	42 Y	15596	Healthy	GSE25219
HSB187	DFC	L	37 Y	13771	Healthy	GSE25219
HSB187	DFC	R	37 Y	13771	Healthy	GSE25219
HSB194	DFC	L	37 PCW	259	Healthy	GSE25219
HSB194	DFC	R	37 PCW	259	Healthy	GSE25219
HSB92	MFC	R	21 PCW	147	Healthy	GSE25219
HSB96	MFC	L	16 PCW	112	Healthy	GSE25219
HSB96	MFC	R	16 PCW	112	Healthy	GSE25219
HSB97	MFC	L	17 PCW	119	Healthy	GSE25219
HSB97	MFC	R	17 PCW	119	Healthy	GSE25219
HSB98	MFC	L	19 PCW	133	Healthy	GSE25219
HSB98	MFC	R	19 PCW	133	Healthy	GSE25219
HSB99	MFC	L	21 PCW	147	Healthy	GSE25219
HSB99	MFC	R	21 PCW	147	Healthy	GSE25219
HSB100	MFC	L	19 PCW	133	Healthy	GSE25219
HSB100	MFC	R	19 PCW	133	Healthy	GSE25219
HSB102	MFC	L	21 PCW	147	Healthy	GSE25219
HSB102	MFC	R	21 PCW	147	Healthy	GSE25219
HSB103	MFC	L	13 PCW	91	Healthy	GSE25219
HSB103	MFC	R	13 PCW	91	Healthy	GSE25219
HSB105	MFC	L	18 Y	6836	Healthy	GSE25219
HSB105	MFC	R	18 Y	6836	Healthy	GSE25219
HSB106	MFC	L	64 Y	23626	Healthy	GSE25219
HSB106	MFC	R	64 Y	23626	Healthy	GSE25219
HSB107	MFC	L	21 PCW	147	Healthy	GSE25219
HSB107	MFC	R	21 PCW	147	Healthy	GSE25219
HSB111	MFC	L	70 Y	25816	Healthy	GSE25219
HSB111	MFC	R	70 Y	25816	Healthy	GSE25219
HSB112	MFC	L	8 PCW	56	Healthy	GSE25219
HSB112	MFC	R	8 PCW	56	Healthy	GSE25219
HSB113	MFC	L	12 PCW	84	Healthy	GSE25219
HSB113	MFC	R	12 PCW	84	Healthy	GSE25219
HSB114	MFC	L	13 PCW	91	Healthy	GSE25219
HSB114	MFC	R	13 PCW	91	Healthy	GSE25219
HSB118	MFC	R	4 Y	1726	Healthy	GSE25219
HSB119	MFC	L	15 Y	5741	Healthy	GSE25219
HSB121	MFC	L	4 PMonth	386	Healthy	GSE25219
HSB121	MFC	R	4 PMonth	386	Healthy	GSE25219
HSB122	MFC	L	1 Y	631	Healthy	GSE25219
HSB122	MFC	R	1 Y	631	Healthy	GSE25219
HSB123	MFC	L	37 Y	13771	Healthy	GSE25219
HSB123	MFC	R	37 Y	13771	Healthy	GSE25219
HSB124	MFC	L	13 Y	5011	Healthy	GSE25219
HSB124	MFC	R	13 Y	5011	Healthy	GSE25219
HSB125	MFC	L	28 Y	10486	Healthy	GSE25219
HSB125	MFC	R	28 Y	10486	Healthy	GSE25219
HSB126	MFC	L	30 Y	11216	Healthy	GSE25219
HSB126	MFC	R	30 Y	11216	Healthy	GSE25219
HSB127	MFC	L	19 Y	7201	Healthy	GSE25219
HSB130	MFC	L	21 Y	7931	Healthy	GSE25219
HSB131	MFC	L	6 PMonth	446	Healthy	GSE25219
HSB132	MFC	L	4 Pmonth	386	Healthy	GSE25219
HSB132	MFC	R	4 Pmonth	386	Healthy	GSE25219
HSB133	MFC	L	27 Y	10121	Healthy	GSE25219
HSB135	MFC	L	40 Y	14866	Healthy	GSE25219
HSB135	MFC	R	40 Y	14866	Healthy	GSE25219
HSB136	MFC	L	23 Y	8661	Healthy	GSE25219
HSB136	MFC	R	23 Y	8661	Healthy	GSE25219
HSB139	MFC	L	4 PMonth	386	Healthy	GSE25219
HSB141	MFC	L	8 Y	3186	Healthy	GSE25219
HSB142	MFC	L	22 Y	8296	Healthy	GSE25219
HSB142	MFC	R	22 Y	8296	Healthy	GSE25219
HSB143	MFC	L	2 Y	996	Healthy	GSE25219
HSB143	MFC	R	2 Y	996	Healthy	GSE25219
HSB144	MFC	L	40 Y	14866	Healthy	GSE25219
HSB144	MFC	R	40 Y	14866	Healthy	GSE25219
HSB145	MFC	L	36 Y	13406	Healthy	GSE25219
HSB145	MFC	R	36 Y	13406	Healthy	GSE25219
HSB148	MFC	L	9 PCW	63	Healthy	GSE25219
HSB148	MFC	R	9 PCW	63	Healthy	GSE25219
HSB149	MFC	L	13 PCW	91	Healthy	GSE25219
HSB149	MFC	R	13 PCW	91	Healthy	GSE25219
HSB150	MFC	L	12 PCW	84	Healthy	GSE25219
HSB150	MFC	R	12 PCW	84	Healthy	GSE25219
HSB153	MFC	L	12 PCW	84	Healthy	GSE25219
HSB153	MFC	R	12 PCW	84	Healthy	GSE25219
HSB154	MFC	R	16 PCW	112	Healthy	GSE25219
HSB155	MFC	L	35 PCW	245	Healthy	GSE25219
HSB155	MFC	R	35 PCW	245	Healthy	GSE25219
HSB156	MFC	L	82 Y	30196	Healthy	GSE25219
HSB156	MFC	R	82 Y	30196	Healthy	GSE25219
HSB159	MFC	L	22 PCW	154	Healthy	GSE25219
HSB159	MFC	R	22 PCW	154	Healthy	GSE25219
HSB171	MFC	L	10 PMonth	566	Healthy	GSE25219
HSB172	MFC	L	3 Y	1361	Healthy	GSE25219
HSB174	MFC	L	8 Y	3186	Healthy	GSE25219
HSB175	MFC	L	11 Y	4281	Healthy	GSE25219
HSB178	MFC	L	16 PCW	112	Healthy	GSE25219
HSB178	MFC	R	16 PCW	112	Healthy	GSE25219
HSB182	MFC	L	55 Y	20341	Healthy	GSE25219
HSB183	MFC	L	42 Y	15596	Healthy	GSE25219
HSB187	MFC	L	37 Y	13771	Healthy	GSE25219
HSB187	MFC	R	37 Y	13771	Healthy	GSE25219
HSB194	MFC	L	37 PCW	259	Healthy	GSE25219
HSB194	MFC	R	37 PCW	259	Healthy	GSE25219
HSB92	OFC	R	21 PCW	147	Healthy	GSE25219
HSB97	OFC	L	17 PCW	119	Healthy	GSE25219
HSB97	OFC	R	17 PCW	119	Healthy	GSE25219
HSB100	OFC	L	19 PCW	133	Healthy	GSE25219
HSB100	OFC	R	19 PCW	133	Healthy	GSE25219
HSB102	OFC	L	21 PCW	147	Healthy	GSE25219
HSB102	OFC	R	21 PCW	147	Healthy	GSE25219
HSB103	OFC	L	13 PCW	91	Healthy	GSE25219
HSB103	OFC	R	13 PCW	91	Healthy	GSE25219
HSB105	OFC	L	18 Y	6836	Healthy	GSE25219
HSB105	OFC	R	18 Y	6836	Healthy	GSE25219
HSB106	OFC	L	64 Y	23626	Healthy	GSE25219
HSB106	OFC	R	64 Y	23626	Healthy	GSE25219
HSB107	OFC	L	21 PCW	147	Healthy	GSE25219
HSB107	OFC	R	21 PCW	147	Healthy	GSE25219
HSB111	OFC	L	70 Y	25816	Healthy	GSE25219
HSB111	OFC	R	70 Y	25816	Healthy	GSE25219
HSB112	OFC	L	8 PCW	56	Healthy	GSE25219
HSB112	OFC	R	8 PCW	56	Healthy	GSE25219
HSB113	OFC	L	12 PCW	84	Healthy	GSE25219
HSB113	OFC	R	12 PCW	84	Healthy	GSE25219
HSB114	OFC	L	13 PCW	91	Healthy	GSE25219
HSB114	OFC	R	13 PCW	91	Healthy	GSE25219
HSB119	OFC	L	15 Y	5741	Healthy	GSE25219
HSB121	OFC	L	4 PMonth	386	Healthy	GSE25219
HSB121	OFC	R	4 PMonth	386	Healthy	GSE25219
HSB122	OFC	L	1 Y	631	Healthy	GSE25219
HSB122	OFC	R	1 Y	631	Healthy	GSE25219
HSB123	OFC	L	37 Y	13771	Healthy	GSE25219
HSB123	OFC	R	37 Y	13771	Healthy	GSE25219
HSB124	OFC	L	13 Y	5011	Healthy	GSE25219
HSB124	OFC	R	13 Y	5011	Healthy	GSE25219
HSB125	OFC	L	28 Y	10486	Healthy	GSE25219
HSB125	OFC	R	28 Y	10486	Healthy	GSE25219
HSB126	OFC	L	30 Y	11216	Healthy	GSE25219
HSB126	OFC	R	30 Y	11216	Healthy	GSE25219
HSB127	OFC	L	19 Y	7201	Healthy	GSE25219
HSB130	OFC	L	21 Y	7931	Healthy	GSE25219
HSB131	OFC	L	6 PMonth	446	Healthy	GSE25219
HSB132	OFC	L	4 Pmonth	386	Healthy	GSE25219
HSB132	OFC	R	4 Pmonth	386	Healthy	GSE25219
HSB133	OFC	L	27 Y	10121	Healthy	GSE25219
HSB135	OFC	L	40 Y	14866	Healthy	GSE25219
HSB135	OFC	R	40 Y	14866	Healthy	GSE25219
HSB136	OFC	L	23 Y	8661	Healthy	GSE25219
HSB136	OFC	R	23 Y	8661	Healthy	GSE25219
HSB139	OFC	L	4 PMonth	386	Healthy	GSE25219
HSB141	OFC	L	8 Y	3186	Healthy	GSE25219
HSB142	OFC	L	22 Y	8296	Healthy	GSE25219
HSB142	OFC	R	22 Y	8296	Healthy	GSE25219
HSB143	OFC	L	2 Y	996	Healthy	GSE25219
HSB143	OFC	R	2 Y	996	Healthy	GSE25219
HSB144	OFC	L	40 Y	14866	Healthy	GSE25219
HSB144	OFC	R	40 Y	14866	Healthy	GSE25219
HSB145	OFC	L	36 Y	13406	Healthy	GSE25219
HSB145	OFC	R	36 Y	13406	Healthy	GSE25219
HSB148	OFC	L	9 PCW	63	Healthy	GSE25219
HSB148	OFC	R	9 PCW	63	Healthy	GSE25219
HSB149	OFC	L	13 PCW	91	Healthy	GSE25219
HSB149	OFC	R	13 PCW	91	Healthy	GSE25219
HSB150	OFC	L	12 PCW	84	Healthy	GSE25219
HSB150	OFC	R	12 PCW	84	Healthy	GSE25219
HSB153	OFC	L	12 PCW	84	Healthy	GSE25219
HSB153	OFC	R	12 PCW	84	Healthy	GSE25219
HSB154	OFC	R	16 PCW	112	Healthy	GSE25219
HSB155	OFC	L	35 PCW	245	Healthy	GSE25219
HSB155	OFC	R	35 PCW	245	Healthy	GSE25219
HSB156	OFC	R	82 Y	30196	Healthy	GSE25219
HSB159	OFC	L	22 PCW	154	Healthy	GSE25219
HSB159	OFC	R	22 PCW	154	Healthy	GSE25219
HSB171	OFC	L	10 PMonth	566	Healthy	GSE25219
HSB172	OFC	L	3 Y	1361	Healthy	GSE25219
HSB174	OFC	L	8 Y	3186	Healthy	GSE25219
HSB175	OFC	L	11 Y	4281	Healthy	GSE25219
HSB178	OFC	L	16 PCW	112	Healthy	GSE25219
HSB178	OFC	R	16 PCW	112	Healthy	GSE25219
HSB182	OFC	L	55 Y	20341	Healthy	GSE25219
HSB183	OFC	L	42 Y	15596	Healthy	GSE25219
HSB187	OFC	L	37 Y	13771	Healthy	GSE25219
HSB187	OFC	R	37 Y	13771	Healthy	GSE25219
HSB194	OFC	L	37 PCW	259	Healthy	GSE25219
HSB194	OFC	R	37 PCW	259	Healthy	GSE25219
HSB92	VFC	R	21 PCW	147	Healthy	GSE25219
HSB96	VFC	L	16 PCW	112	Healthy	GSE25219
HSB96	VFC	R	16 PCW	112	Healthy	GSE25219
HSB97	VFC	L	17 PCW	119	Healthy	GSE25219
HSB97	VFC	R	17 PCW	119	Healthy	GSE25219
HSB98	VFC	L	19 PCW	133	Healthy	GSE25219
HSB98	VFC	R	19 PCW	133	Healthy	GSE25219
HSB99	VFC	L	21 PCW	147	Healthy	GSE25219
HSB99	VFC	R	21 PCW	147	Healthy	GSE25219
HSB100	VFC	L	19 PCW	133	Healthy	GSE25219
HSB100	VFC	R	19 PCW	133	Healthy	GSE25219
HSB102	VFC	L	21 PCW	147	Healthy	GSE25219
HSB102	VFC	R	21 PCW	147	Healthy	GSE25219
HSB103	VFC	L	13 PCW	91	Healthy	GSE25219
HSB103	VFC	R	13 PCW	91	Healthy	GSE25219
HSB105	VFC	L	18 Y	6836	Healthy	GSE25219
HSB105	VFC	R	18 Y	6836	Healthy	GSE25219
HSB106	VFC	L	64 Y	23626	Healthy	GSE25219
HSB106	VFC	R	64 Y	23626	Healthy	GSE25219
HSB107	VFC	L	21 PCW	147	Healthy	GSE25219
HSB107	VFC	R	21 PCW	147	Healthy	GSE25219
HSB111	VFC	L	70 Y	25816	Healthy	GSE25219
HSB111	VFC	R	70 Y	25816	Healthy	GSE25219
HSB112	VFC	L	8 PCW	56	Healthy	GSE25219
HSB112	VFC	R	8 PCW	56	Healthy	GSE25219
HSB113	VFC	L	12 PCW	84	Healthy	GSE25219
HSB113	VFC	R	12 PCW	84	Healthy	GSE25219
HSB114	VFC	L	13 PCW	91	Healthy	GSE25219
HSB114	VFC	R	13 PCW	91	Healthy	GSE25219
HSB118	VFC	R	4 Y	1726	Healthy	GSE25219
HSB119	VFC	L	15 Y	5741	Healthy	GSE25219
HSB121	VFC	L	4 PMonth	386	Healthy	GSE25219
HSB121	VFC	R	4 PMonth	386	Healthy	GSE25219
HSB122	VFC	L	1 Y	631	Healthy	GSE25219
HSB122	VFC	R	1 Y	631	Healthy	GSE25219
HSB123	VFC	L	37 Y	13771	Healthy	GSE25219
HSB123	VFC	R	37 Y	13771	Healthy	GSE25219
HSB124	VFC	L	13 Y	5011	Healthy	GSE25219
HSB124	VFC	R	13 Y	5011	Healthy	GSE25219
HSB126	VFC	L	30 Y	11216	Healthy	GSE25219
HSB126	VFC	R	30 Y	11216	Healthy	GSE25219
HSB127	VFC	L	19 Y	7201	Healthy	GSE25219
HSB130	VFC	L	21 Y	7931	Healthy	GSE25219
HSB131	VFC	L	6 PMonth	446	Healthy	GSE25219
HSB132	VFC	L	4 Pmonth	386	Healthy	GSE25219
HSB132	VFC	R	4 Pmonth	386	Healthy	GSE25219
HSB135	VFC	L	40 Y	14866	Healthy	GSE25219
HSB135	VFC	R	40 Y	14866	Healthy	GSE25219
HSB136	VFC	L	23 Y	8661	Healthy	GSE25219
HSB136	VFC	R	23 Y	8661	Healthy	GSE25219
HSB139	VFC	L	4 PMonth	386	Healthy	GSE25219
HSB141	VFC	L	8 Y	3186	Healthy	GSE25219
HSB142	VFC	L	22 Y	8296	Healthy	GSE25219
HSB142	VFC	R	22 Y	8296	Healthy	GSE25219
HSB143	VFC	L	2 Y	996	Healthy	GSE25219
HSB143	VFC	R	2 Y	996	Healthy	GSE25219
HSB144	VFC	L	40 Y	14866	Healthy	GSE25219
HSB144	VFC	R	40 Y	14866	Healthy	GSE25219
HSB145	VFC	L	36 Y	13406	Healthy	GSE25219
HSB145	VFC	R	36 Y	13406	Healthy	GSE25219
HSB149	VFC	L	13 PCW	91	Healthy	GSE25219
HSB149	VFC	R	13 PCW	91	Healthy	GSE25219
HSB150	VFC	L	12 PCW	84	Healthy	GSE25219
HSB150	VFC	R	12 PCW	84	Healthy	GSE25219
HSB153	VFC	L	12 PCW	84	Healthy	GSE25219
HSB153	VFC	R	12 PCW	84	Healthy	GSE25219
HSB154	VFC	R	16 PCW	112	Healthy	GSE25219
HSB155	VFC	L	35 PCW	245	Healthy	GSE25219
HSB155	VFC	R	35 PCW	245	Healthy	GSE25219
HSB156	VFC	R	82 Y	30196	Healthy	GSE25219
HSB159	VFC	L	22 PCW	154	Healthy	GSE25219
HSB159	VFC	R	22 PCW	154	Healthy	GSE25219
HSB171	VFC	L	10 PMonth	566	Healthy	GSE25219
HSB172	VFC	L	3 Y	1361	Healthy	GSE25219
HSB173	VFC	L	3 Y	1361	Healthy	GSE25219
HSB174	VFC	L	8 Y	3186	Healthy	GSE25219
HSB175	VFC	L	11 Y	4281	Healthy	GSE25219
HSB178	VFC	L	16 PCW	112	Healthy	GSE25219
HSB178	VFC	R	16 PCW	112	Healthy	GSE25219
HSB182	VFC	L	55 Y	20341	Healthy	GSE25219
HSB183	VFC	L	42 Y	15596	Healthy	GSE25219
HSB187	VFC	L	37 Y	13771	Healthy	GSE25219
HSB187	VFC	R	37 Y	13771	Healthy	GSE25219
HSB194	VFC	L	37 PCW	259	Healthy	GSE25219
HSB194	VFC	R	37 PCW	259	Healthy	GSE25219
HSB92	M1C	R	21 PCW	147	Healthy	GSE25219
HSB100	M1C	L	19 PCW	133	Healthy	GSE25219
HSB100	M1C	R	19 PCW	133	Healthy	GSE25219
HSB102	M1C	L	21 PCW	147	Healthy	GSE25219
HSB102	M1C	R	21 PCW	147	Healthy	GSE25219
HSB103	M1C	L	13 PCW	91	Healthy	GSE25219
HSB103	M1C	R	13 PCW	91	Healthy	GSE25219
HSB105	M1C	L	18 Y	6836	Healthy	GSE25219
HSB105	M1C	R	18 Y	6836	Healthy	GSE25219
HSB106	M1C	L	64 Y	23626	Healthy	GSE25219
HSB106	M1C	R	64 Y	23626	Healthy	GSE25219
HSB107	M1C	L	21 PCW	147	Healthy	GSE25219
HSB107	M1C	R	21 PCW	147	Healthy	GSE25219
HSB111	M1C	L	70 Y	25816	Healthy	GSE25219
HSB111	M1C	R	70 Y	25816	Healthy	GSE25219
HSB113	M1C	L	12 PCW	84	Healthy	GSE25219
HSB113	M1C	R	12 PCW	84	Healthy	GSE25219
HSB114	M1C	L	13 PCW	91	Healthy	GSE25219
HSB114	M1C	R	13 PCW	91	Healthy	GSE25219
HSB118	M1C	R	4 Y	1726	Healthy	GSE25219
HSB119	M1C	L	15 Y	5741	Healthy	GSE25219
HSB121	M1C	L	4 PMonth	386	Healthy	GSE25219
HSB121	M1C	R	4 PMonth	386	Healthy	GSE25219
HSB122	M1C	L	1 Y	631	Healthy	GSE25219
HSB122	M1C	R	1 Y	631	Healthy	GSE25219
HSB123	M1C	L	37 Y	13771	Healthy	GSE25219
HSB123	M1C	R	37 Y	13771	Healthy	GSE25219
HSB124	M1C	L	13 Y	5011	Healthy	GSE25219
HSB124	M1C	R	13 Y	5011	Healthy	GSE25219
HSB126	M1C	L	30 Y	11216	Healthy	GSE25219
HSB126	M1C	R	30 Y	11216	Healthy	GSE25219
HSB127	M1C	L	19 Y	7201	Healthy	GSE25219
HSB130	M1C	L	21 Y	7931	Healthy	GSE25219
HSB131	M1C	L	6 PMonth	446	Healthy	GSE25219
HSB132	M1C	L	4 Pmonth	386	Healthy	GSE25219
HSB132	M1C	R	4 Pmonth	386	Healthy	GSE25219
HSB135	M1C	L	40 Y	14866	Healthy	GSE25219
HSB135	M1C	R	40 Y	14866	Healthy	GSE25219
HSB136	M1C	L	23 Y	8661	Healthy	GSE25219
HSB136	M1C	R	23 Y	8661	Healthy	GSE25219
HSB139	M1C	L	4 PMonth	386	Healthy	GSE25219
HSB141	M1C	L	8 Y	3186	Healthy	GSE25219
HSB142	M1C	L	22 Y	8296	Healthy	GSE25219
HSB142	M1C	R	22 Y	8296	Healthy	GSE25219
HSB143	M1C	L	2 Y	996	Healthy	GSE25219
HSB143	M1C	R	2 Y	996	Healthy	GSE25219
HSB144	M1C	L	40 Y	14866	Healthy	GSE25219
HSB144	M1C	R	40 Y	14866	Healthy	GSE25219
HSB145	M1C	L	36 Y	13406	Healthy	GSE25219
HSB145	M1C	R	36 Y	13406	Healthy	GSE25219
HSB149	M1C	L	13 PCW	91	Healthy	GSE25219
HSB149	M1C	R	13 PCW	91	Healthy	GSE25219
HSB150	M1C	L	12 PCW	84	Healthy	GSE25219
HSB150	M1C	R	12 PCW	84	Healthy	GSE25219
HSB153	M1C	L	12 PCW	84	Healthy	GSE25219
HSB153	M1C	R	12 PCW	84	Healthy	GSE25219
HSB155	M1C	L	35 PCW	245	Healthy	GSE25219
HSB155	M1C	R	35 PCW	245	Healthy	GSE25219
HSB156	M1C	L	82 Y	30196	Healthy	GSE25219
HSB156	M1C	R	82 Y	30196	Healthy	GSE25219
HSB159	M1C	L	22 PCW	154	Healthy	GSE25219
HSB159	M1C	R	22 PCW	154	Healthy	GSE25219
HSB172	M1C	L	3 Y	1361	Healthy	GSE25219
HSB173	M1C	L	3 Y	1361	Healthy	GSE25219
HSB175	M1C	L	11 Y	4281	Healthy	GSE25219
HSB178	M1C	L	16 PCW	112	Healthy	GSE25219
HSB178	M1C	R	16 PCW	112	Healthy	GSE25219
HSB183	M1C	L	42 Y	15596	Healthy	GSE25219
HSB187	M1C	L	37 Y	13771	Healthy	GSE25219
HSB187	M1C	R	37 Y	13771	Healthy	GSE25219
HSB194	M1C	L	37 PCW	259	Healthy	GSE25219
HSB194	M1C	R	37 PCW	259	Healthy	GSE25219
HSB92	S1C	R	21 PCW	147	Healthy	GSE25219
HSB100	S1C	L	19 PCW	133	Healthy	GSE25219
HSB100	S1C	R	19 PCW	133	Healthy	GSE25219
HSB102	S1C	L	21 PCW	147	Healthy	GSE25219
HSB102	S1C	R	21 PCW	147	Healthy	GSE25219
HSB103	S1C	L	13 PCW	91	Healthy	GSE25219
HSB103	S1C	R	13 PCW	91	Healthy	GSE25219
HSB105	S1C	L	18 Y	6836	Healthy	GSE25219
HSB105	S1C	R	18 Y	6836	Healthy	GSE25219
HSB106	S1C	L	64 Y	23626	Healthy	GSE25219
HSB106	S1C	R	64 Y	23626	Healthy	GSE25219
HSB107	S1C	L	21 PCW	147	Healthy	GSE25219
HSB107	S1C	R	21 PCW	147	Healthy	GSE25219
HSB111	S1C	L	70 Y	25816	Healthy	GSE25219
HSB111	S1C	R	70 Y	25816	Healthy	GSE25219
HSB113	S1C	L	12 PCW	84	Healthy	GSE25219
HSB113	S1C	R	12 PCW	84	Healthy	GSE25219
HSB114	S1C	L	13 PCW	91	Healthy	GSE25219
HSB114	S1C	R	13 PCW	91	Healthy	GSE25219
HSB118	S1C	R	4 Y	1726	Healthy	GSE25219
HSB119	S1C	L	15 Y	5741	Healthy	GSE25219
HSB121	S1C	L	4 PMonth	386	Healthy	GSE25219
HSB121	S1C	R	4 PMonth	386	Healthy	GSE25219
HSB122	S1C	L	1 Y	631	Healthy	GSE25219
HSB122	S1C	R	1 Y	631	Healthy	GSE25219
HSB123	S1C	L	37 Y	13771	Healthy	GSE25219
HSB123	S1C	R	37 Y	13771	Healthy	GSE25219
HSB124	S1C	L	13 Y	5011	Healthy	GSE25219
HSB124	S1C	R	13 Y	5011	Healthy	GSE25219
HSB126	S1C	L	30 Y	11216	Healthy	GSE25219
HSB126	S1C	R	30 Y	11216	Healthy	GSE25219
HSB127	S1C	L	19 Y	7201	Healthy	GSE25219
HSB130	S1C	L	21 Y	7931	Healthy	GSE25219
HSB131	S1C	L	6 PMonth	446	Healthy	GSE25219
HSB132	S1C	L	4 Pmonth	386	Healthy	GSE25219
HSB132	S1C	R	4 Pmonth	386	Healthy	GSE25219
HSB135	S1C	L	40 Y	14866	Healthy	GSE25219
HSB135	S1C	R	40 Y	14866	Healthy	GSE25219
HSB136	S1C	L	23 Y	8661	Healthy	GSE25219
HSB136	S1C	R	23 Y	8661	Healthy	GSE25219
HSB139	S1C	L	4 PMonth	386	Healthy	GSE25219
HSB141	S1C	L	8 Y	3186	Healthy	GSE25219
HSB142	S1C	L	22 Y	8296	Healthy	GSE25219
HSB142	S1C	R	22 Y	8296	Healthy	GSE25219
HSB143	S1C	L	2 Y	996	Healthy	GSE25219
HSB143	S1C	R	2 Y	996	Healthy	GSE25219
HSB144	S1C	L	40 Y	14866	Healthy	GSE25219
HSB144	S1C	R	40 Y	14866	Healthy	GSE25219
HSB145	S1C	L	36 Y	13406	Healthy	GSE25219
HSB145	S1C	R	36 Y	13406	Healthy	GSE25219
HSB149	S1C	L	13 PCW	91	Healthy	GSE25219
HSB149	S1C	R	13 PCW	91	Healthy	GSE25219
HSB150	S1C	L	12 PCW	84	Healthy	GSE25219
HSB150	S1C	R	12 PCW	84	Healthy	GSE25219
HSB153	S1C	L	12 PCW	84	Healthy	GSE25219
HSB153	S1C	R	12 PCW	84	Healthy	GSE25219
HSB155	S1C	L	35 PCW	245	Healthy	GSE25219
HSB155	S1C	R	35 PCW	245	Healthy	GSE25219
HSB156	S1C	L	82 Y	30196	Healthy	GSE25219
HSB156	S1C	R	82 Y	30196	Healthy	GSE25219
HSB159	S1C	L	22 PCW	154	Healthy	GSE25219
HSB171	S1C	L	10 PMonth	566	Healthy	GSE25219
HSB172	S1C	L	3 Y	1361	Healthy	GSE25219
HSB173	S1C	L	3 Y	1361	Healthy	GSE25219
HSB175	S1C	L	11 Y	4281	Healthy	GSE25219
HSB178	S1C	L	16 PCW	112	Healthy	GSE25219
HSB178	S1C	R	16 PCW	112	Healthy	GSE25219
HSB183	S1C	L	42 Y	15596	Healthy	GSE25219
HSB187	S1C	L	37 Y	13771	Healthy	GSE25219
HSB187	S1C	R	37 Y	13771	Healthy	GSE25219
HSB194	S1C	L	37 PCW	259	Healthy	GSE25219
HSB194	S1C	R	37 PCW	259	Healthy	GSE25219
HSB92	IPC	R	21 PCW	147	Healthy	GSE25219
HSB96	IPC	L	16 PCW	112	Healthy	GSE25219
HSB96	IPC	R	16 PCW	112	Healthy	GSE25219
HSB97	IPC	L	17 PCW	119	Healthy	GSE25219
HSB97	IPC	R	17 PCW	119	Healthy	GSE25219
HSB98	IPC	L	19 PCW	133	Healthy	GSE25219
HSB98	IPC	R	19 PCW	133	Healthy	GSE25219
HSB99	IPC	L	21 PCW	147	Healthy	GSE25219
HSB99	IPC	R	21 PCW	147	Healthy	GSE25219
HSB100	IPC	L	19 PCW	133	Healthy	GSE25219
HSB100	IPC	R	19 PCW	133	Healthy	GSE25219
HSB102	IPC	L	21 PCW	147	Healthy	GSE25219
HSB102	IPC	R	21 PCW	147	Healthy	GSE25219
HSB103	IPC	L	13 PCW	91	Healthy	GSE25219
HSB103	IPC	R	13 PCW	91	Healthy	GSE25219
HSB105	IPC	L	18 Y	6836	Healthy	GSE25219
HSB105	IPC	R	18 Y	6836	Healthy	GSE25219
HSB106	IPC	L	64 Y	23626	Healthy	GSE25219
HSB106	IPC	R	64 Y	23626	Healthy	GSE25219
HSB107	IPC	L	21 PCW	147	Healthy	GSE25219
HSB107	IPC	R	21 PCW	147	Healthy	GSE25219
HSB111	IPC	L	70 Y	25816	Healthy	GSE25219
HSB111	IPC	R	70 Y	25816	Healthy	GSE25219
HSB113	IPC	L	12 PCW	84	Healthy	GSE25219
HSB113	IPC	R	12 PCW	84	Healthy	GSE25219
HSB114	IPC	L	13 PCW	91	Healthy	GSE25219
HSB114	IPC	R	13 PCW	91	Healthy	GSE25219
HSB118	IPC	R	4 Y	1726	Healthy	GSE25219
HSB119	IPC	L	15 Y	5741	Healthy	GSE25219
HSB121	IPC	L	4 PMonth	386	Healthy	GSE25219
HSB121	IPC	R	4 PMonth	386	Healthy	GSE25219
HSB122	IPC	L	1 Y	631	Healthy	GSE25219
HSB122	IPC	R	1 Y	631	Healthy	GSE25219
HSB123	IPC	L	37 Y	13771	Healthy	GSE25219
HSB123	IPC	R	37 Y	13771	Healthy	GSE25219
HSB124	IPC	L	13 Y	5011	Healthy	GSE25219
HSB124	IPC	R	13 Y	5011	Healthy	GSE25219
HSB126	IPC	L	30 Y	11216	Healthy	GSE25219
HSB126	IPC	R	30 Y	11216	Healthy	GSE25219
HSB127	IPC	L	19 Y	7201	Healthy	GSE25219
HSB130	IPC	L	21 Y	7931	Healthy	GSE25219
HSB131	IPC	L	6 PMonth	446	Healthy	GSE25219
HSB132	IPC	L	4 Pmonth	386	Healthy	GSE25219
HSB132	IPC	R	4 Pmonth	386	Healthy	GSE25219
HSB133	IPC	L	27 Y	10121	Healthy	GSE25219
HSB135	IPC	L	40 Y	14866	Healthy	GSE25219
HSB135	IPC	R	40 Y	14866	Healthy	GSE25219
HSB136	IPC	L	23 Y	8661	Healthy	GSE25219
HSB136	IPC	R	23 Y	8661	Healthy	GSE25219
HSB139	IPC	L	4 PMonth	386	Healthy	GSE25219
HSB141	IPC	L	8 Y	3186	Healthy	GSE25219
HSB142	IPC	L	22 Y	8296	Healthy	GSE25219
HSB142	IPC	R	22 Y	8296	Healthy	GSE25219
HSB143	IPC	L	2 Y	996	Healthy	GSE25219
HSB143	IPC	R	2 Y	996	Healthy	GSE25219
HSB144	IPC	L	40 Y	14866	Healthy	GSE25219
HSB144	IPC	R	40 Y	14866	Healthy	GSE25219
HSB145	IPC	L	36 Y	13406	Healthy	GSE25219
HSB145	IPC	R	36 Y	13406	Healthy	GSE25219
HSB149	IPC	L	13 PCW	91	Healthy	GSE25219
HSB149	IPC	R	13 PCW	91	Healthy	GSE25219
HSB150	IPC	L	12 PCW	84	Healthy	GSE25219
HSB150	IPC	R	12 PCW	84	Healthy	GSE25219
HSB153	IPC	L	12 PCW	84	Healthy	GSE25219
HSB153	IPC	R	12 PCW	84	Healthy	GSE25219
HSB154	IPC	R	16 PCW	112	Healthy	GSE25219
HSB155	IPC	L	35 PCW	245	Healthy	GSE25219
HSB155	IPC	R	35 PCW	245	Healthy	GSE25219
HSB156	IPC	L	82 Y	30196	Healthy	GSE25219
HSB156	IPC	R	82 Y	30196	Healthy	GSE25219
HSB159	IPC	L	22 PCW	154	Healthy	GSE25219
HSB159	IPC	R	22 PCW	154	Healthy	GSE25219
HSB171	IPC	L	10 PMonth	566	Healthy	GSE25219
HSB172	IPC	L	3 Y	1361	Healthy	GSE25219
HSB173	IPC	L	3 Y	1361	Healthy	GSE25219
HSB174	IPC	L	8 Y	3186	Healthy	GSE25219
HSB175	IPC	L	11 Y	4281	Healthy	GSE25219
HSB178	IPC	L	16 PCW	112	Healthy	GSE25219
HSB178	IPC	R	16 PCW	112	Healthy	GSE25219
HSB182	IPC	L	55 Y	20341	Healthy	GSE25219
HSB183	IPC	L	42 Y	15596	Healthy	GSE25219
HSB187	IPC	L	37 Y	13771	Healthy	GSE25219
HSB187	IPC	R	37 Y	13771	Healthy	GSE25219
HSB194	IPC	L	37 PCW	259	Healthy	GSE25219
HSB194	IPC	R	37 PCW	259	Healthy	GSE25219
HSB92	A1C	R	21 PCW	147	Healthy	GSE25219
HSB96	A1C	L	16 PCW	112	Healthy	GSE25219
HSB96	A1C	R	16 PCW	112	Healthy	GSE25219
HSB97	A1C	L	17 PCW	119	Healthy	GSE25219
HSB97	A1C	R	17 PCW	119	Healthy	GSE25219
HSB98	A1C	L	19 PCW	133	Healthy	GSE25219
HSB98	A1C	R	19 PCW	133	Healthy	GSE25219
HSB99	A1C	L	21 PCW	147	Healthy	GSE25219
HSB99	A1C	R	21 PCW	147	Healthy	GSE25219
HSB100	A1C	L	19 PCW	133	Healthy	GSE25219
HSB100	A1C	R	19 PCW	133	Healthy	GSE25219
HSB102	A1C	L	21 PCW	147	Healthy	GSE25219
HSB102	A1C	R	21 PCW	147	Healthy	GSE25219
HSB103	A1C	L	13 PCW	91	Healthy	GSE25219
HSB103	A1C	R	13 PCW	91	Healthy	GSE25219
HSB105	A1C	L	18 Y	6836	Healthy	GSE25219
HSB105	A1C	R	18 Y	6836	Healthy	GSE25219
HSB106	A1C	L	64 Y	23626	Healthy	GSE25219
HSB106	A1C	R	64 Y	23626	Healthy	GSE25219
HSB107	A1C	L	21 PCW	147	Healthy	GSE25219
HSB107	A1C	R	21 PCW	147	Healthy	GSE25219
HSB111	A1C	L	70 Y	25816	Healthy	GSE25219
HSB111	A1C	R	70 Y	25816	Healthy	GSE25219
HSB113	A1C	L	12 PCW	84	Healthy	GSE25219
HSB113	A1C	R	12 PCW	84	Healthy	GSE25219
HSB114	A1C	L	13 PCW	91	Healthy	GSE25219
HSB114	A1C	R	13 PCW	91	Healthy	GSE25219
HSB118	A1C	R	4 Y	1726	Healthy	GSE25219
HSB119	A1C	L	15 Y	5741	Healthy	GSE25219
HSB121	A1C	L	4 PMonth	386	Healthy	GSE25219
HSB121	A1C	R	4 PMonth	386	Healthy	GSE25219
HSB122	A1C	L	1 Y	631	Healthy	GSE25219
HSB122	A1C	R	1 Y	631	Healthy	GSE25219
HSB123	A1C	L	37 Y	13771	Healthy	GSE25219
HSB123	A1C	R	37 Y	13771	Healthy	GSE25219
HSB124	A1C	L	13 Y	5011	Healthy	GSE25219
HSB124	A1C	R	13 Y	5011	Healthy	GSE25219
HSB125	A1C	L	28 Y	10486	Healthy	GSE25219
HSB125	A1C	R	28 Y	10486	Healthy	GSE25219
HSB126	A1C	R	30 Y	11216	Healthy	GSE25219
HSB127	A1C	L	19 Y	7201	Healthy	GSE25219
HSB130	A1C	L	21 Y	7931	Healthy	GSE25219
HSB131	A1C	L	6 PMonth	446	Healthy	GSE25219
HSB132	A1C	L	4 Pmonth	386	Healthy	GSE25219
HSB132	A1C	R	4 Pmonth	386	Healthy	GSE25219
HSB135	A1C	L	40 Y	14866	Healthy	GSE25219
HSB135	A1C	R	40 Y	14866	Healthy	GSE25219
HSB136	A1C	L	23 Y	8661	Healthy	GSE25219
HSB136	A1C	R	23 Y	8661	Healthy	GSE25219
HSB139	A1C	L	4 PMonth	386	Healthy	GSE25219
HSB141	A1C	L	8 Y	3186	Healthy	GSE25219
HSB142	A1C	L	22 Y	8296	Healthy	GSE25219
HSB142	A1C	R	22 Y	8296	Healthy	GSE25219
HSB143	A1C	L	2 Y	996	Healthy	GSE25219
HSB143	A1C	R	2 Y	996	Healthy	GSE25219
HSB144	A1C	L	40 Y	14866	Healthy	GSE25219
HSB144	A1C	R	40 Y	14866	Healthy	GSE25219
HSB145	A1C	L	36 Y	13406	Healthy	GSE25219
HSB145	A1C	R	36 Y	13406	Healthy	GSE25219
HSB149	A1C	L	13 PCW	91	Healthy	GSE25219
HSB149	A1C	R	13 PCW	91	Healthy	GSE25219
HSB150	A1C	L	12 PCW	84	Healthy	GSE25219
HSB150	A1C	R	12 PCW	84	Healthy	GSE25219
HSB153	A1C	L	12 PCW	84	Healthy	GSE25219
HSB153	A1C	R	12 PCW	84	Healthy	GSE25219
HSB154	A1C	R	16 PCW	112	Healthy	GSE25219
HSB155	A1C	L	35 PCW	245	Healthy	GSE25219
HSB155	A1C	R	35 PCW	245	Healthy	GSE25219
HSB156	A1C	L	82 Y	30196	Healthy	GSE25219
HSB156	A1C	R	82 Y	30196	Healthy	GSE25219
HSB159	A1C	L	22 PCW	154	Healthy	GSE25219
HSB159	A1C	R	22 PCW	154	Healthy	GSE25219
HSB169	A1C	L	25 PCW	175	Healthy	GSE25219
HSB172	A1C	L	3 Y	1361	Healthy	GSE25219
HSB173	A1C	L	3 Y	1361	Healthy	GSE25219
HSB174	A1C	L	8 Y	3186	Healthy	GSE25219
HSB175	A1C	L	11 Y	4281	Healthy	GSE25219
HSB182	A1C	L	55 Y	20341	Healthy	GSE25219
HSB183	A1C	L	42 Y	15596	Healthy	GSE25219
HSB187	A1C	L	37 Y	13771	Healthy	GSE25219
HSB187	A1C	R	37 Y	13771	Healthy	GSE25219
HSB194	A1C	L	37 PCW	259	Healthy	GSE25219
HSB194	A1C	R	37 PCW	259	Healthy	GSE25219
HSB92	STC	R	21 PCW	147	Healthy	GSE25219
HSB96	STC	L	16 PCW	112	Healthy	GSE25219
HSB96	STC	R	16 PCW	112	Healthy	GSE25219
HSB97	STC	L	17 PCW	119	Healthy	GSE25219
HSB97	STC	R	17 PCW	119	Healthy	GSE25219
HSB98	STC	L	19 PCW	133	Healthy	GSE25219
HSB98	STC	R	19 PCW	133	Healthy	GSE25219
HSB99	STC	L	21 PCW	147	Healthy	GSE25219
HSB99	STC	R	21 PCW	147	Healthy	GSE25219
HSB100	STC	L	19 PCW	133	Healthy	GSE25219
HSB100	STC	R	19 PCW	133	Healthy	GSE25219
HSB102	STC	L	21 PCW	147	Healthy	GSE25219
HSB102	STC	R	21 PCW	147	Healthy	GSE25219
HSB103	STC	L	13 PCW	91	Healthy	GSE25219
HSB103	STC	R	13 PCW	91	Healthy	GSE25219
HSB105	STC	L	18 Y	6836	Healthy	GSE25219
HSB105	STC	R	18 Y	6836	Healthy	GSE25219
HSB106	STC	L	64 Y	23626	Healthy	GSE25219
HSB106	STC	R	64 Y	23626	Healthy	GSE25219
HSB107	STC	L	21 PCW	147	Healthy	GSE25219
HSB107	STC	R	21 PCW	147	Healthy	GSE25219
HSB111	STC	L	70 Y	25816	Healthy	GSE25219
HSB111	STC	R	70 Y	25816	Healthy	GSE25219
HSB112	STC	L	8 PCW	56	Healthy	GSE25219
HSB112	STC	R	8 PCW	56	Healthy	GSE25219
HSB113	STC	L	12 PCW	84	Healthy	GSE25219
HSB113	STC	R	12 PCW	84	Healthy	GSE25219
HSB114	STC	L	13 PCW	91	Healthy	GSE25219
HSB114	STC	R	13 PCW	91	Healthy	GSE25219
HSB118	STC	R	4 Y	1726	Healthy	GSE25219
HSB119	STC	L	15 Y	5741	Healthy	GSE25219
HSB121	STC	L	4 PMonth	386	Healthy	GSE25219
HSB121	STC	R	4 PMonth	386	Healthy	GSE25219
HSB122	STC	L	1 Y	631	Healthy	GSE25219
HSB122	STC	R	1 Y	631	Healthy	GSE25219
HSB123	STC	L	37 Y	13771	Healthy	GSE25219
HSB123	STC	R	37 Y	13771	Healthy	GSE25219
HSB124	STC	L	13 Y	5011	Healthy	GSE25219
HSB124	STC	R	13 Y	5011	Healthy	GSE25219
HSB126	STC	L	30 Y	11216	Healthy	GSE25219
HSB126	STC	R	30 Y	11216	Healthy	GSE25219
HSB127	STC	L	19 Y	7201	Healthy	GSE25219
HSB130	STC	L	21 Y	7931	Healthy	GSE25219
HSB131	STC	L	6 PMonth	446	Healthy	GSE25219
HSB132	STC	L	4 Pmonth	386	Healthy	GSE25219
HSB132	STC	R	4 Pmonth	386	Healthy	GSE25219
HSB135	STC	L	40 Y	14866	Healthy	GSE25219
HSB135	STC	R	40 Y	14866	Healthy	GSE25219
HSB136	STC	L	23 Y	8661	Healthy	GSE25219
HSB136	STC	R	23 Y	8661	Healthy	GSE25219
HSB139	STC	L	4 PMonth	386	Healthy	GSE25219
HSB141	STC	L	8 Y	3186	Healthy	GSE25219
HSB142	STC	L	22 Y	8296	Healthy	GSE25219
HSB142	STC	R	22 Y	8296	Healthy	GSE25219
HSB143	STC	L	2 Y	996	Healthy	GSE25219
HSB143	STC	R	2 Y	996	Healthy	GSE25219
HSB144	STC	L	40 Y	14866	Healthy	GSE25219
HSB144	STC	R	40 Y	14866	Healthy	GSE25219
HSB145	STC	L	36 Y	13406	Healthy	GSE25219
HSB145	STC	R	36 Y	13406	Healthy	GSE25219
HSB149	STC	L	13 PCW	91	Healthy	GSE25219
HSB149	STC	R	13 PCW	91	Healthy	GSE25219
HSB150	STC	R	12 PCW	84	Healthy	GSE25219
HSB153	STC	L	12 PCW	84	Healthy	GSE25219
HSB153	STC	R	12 PCW	84	Healthy	GSE25219
HSB154	STC	R	16 PCW	112	Healthy	GSE25219
HSB155	STC	L	35 PCW	245	Healthy	GSE25219
HSB155	STC	R	35 PCW	245	Healthy	GSE25219
HSB156	STC	L	82 Y	30196	Healthy	GSE25219
HSB156	STC	R	82 Y	30196	Healthy	GSE25219
HSB159	STC	L	22 PCW	154	Healthy	GSE25219
HSB159	STC	R	22 PCW	154	Healthy	GSE25219
HSB169	STC	L	25 PCW	175	Healthy	GSE25219
HSB171	STC	L	10 PMonth	566	Healthy	GSE25219
HSB172	STC	L	3 Y	1361	Healthy	GSE25219
HSB173	STC	L	3 Y	1361	Healthy	GSE25219
HSB174	STC	L	8 Y	3186	Healthy	GSE25219
HSB175	STC	L	11 Y	4281	Healthy	GSE25219
HSB178	STC	L	16 PCW	112	Healthy	GSE25219
HSB178	STC	R	16 PCW	112	Healthy	GSE25219
HSB182	STC	L	55 Y	20341	Healthy	GSE25219
HSB183	STC	L	42 Y	15596	Healthy	GSE25219
HSB187	STC	L	37 Y	13771	Healthy	GSE25219
HSB187	STC	R	37 Y	13771	Healthy	GSE25219
HSB194	STC	L	37 PCW	259	Healthy	GSE25219
HSB194	STC	R	37 PCW	259	Healthy	GSE25219
HSB92	ITC	R	21 PCW	147	Healthy	GSE25219
HSB100	ITC	L	19 PCW	133	Healthy	GSE25219
HSB100	ITC	R	19 PCW	133	Healthy	GSE25219
HSB102	ITC	L	21 PCW	147	Healthy	GSE25219
HSB102	ITC	R	21 PCW	147	Healthy	GSE25219
HSB103	ITC	L	13 PCW	91	Healthy	GSE25219
HSB103	ITC	R	13 PCW	91	Healthy	GSE25219
HSB105	ITC	L	18 Y	6836	Healthy	GSE25219
HSB105	ITC	R	18 Y	6836	Healthy	GSE25219
HSB106	ITC	L	64 Y	23626	Healthy	GSE25219
HSB106	ITC	R	64 Y	23626	Healthy	GSE25219
HSB107	ITC	L	21 PCW	147	Healthy	GSE25219
HSB107	ITC	R	21 PCW	147	Healthy	GSE25219
HSB111	ITC	L	70 Y	25816	Healthy	GSE25219
HSB111	ITC	R	70 Y	25816	Healthy	GSE25219
HSB112	ITC	L	8 PCW	56	Healthy	GSE25219
HSB112	ITC	R	8 PCW	56	Healthy	GSE25219
HSB113	ITC	L	12 PCW	84	Healthy	GSE25219
HSB113	ITC	R	12 PCW	84	Healthy	GSE25219
HSB114	ITC	L	13 PCW	91	Healthy	GSE25219
HSB114	ITC	R	13 PCW	91	Healthy	GSE25219
HSB118	ITC	R	4 Y	1726	Healthy	GSE25219
HSB119	ITC	L	15 Y	5741	Healthy	GSE25219
HSB121	ITC	L	4 PMonth	386	Healthy	GSE25219
HSB121	ITC	R	4 PMonth	386	Healthy	GSE25219
HSB122	ITC	L	1 Y	631	Healthy	GSE25219
HSB122	ITC	R	1 Y	631	Healthy	GSE25219
HSB123	ITC	L	37 Y	13771	Healthy	GSE25219
HSB123	ITC	R	37 Y	13771	Healthy	GSE25219
HSB124	ITC	L	13 Y	5011	Healthy	GSE25219
HSB124	ITC	R	13 Y	5011	Healthy	GSE25219
HSB126	ITC	L	30 Y	11216	Healthy	GSE25219
HSB126	ITC	R	30 Y	11216	Healthy	GSE25219
HSB127	ITC	L	19 Y	7201	Healthy	GSE25219
HSB130	ITC	L	21 Y	7931	Healthy	GSE25219
HSB131	ITC	L	6 PMonth	446	Healthy	GSE25219
HSB132	ITC	L	4 Pmonth	386	Healthy	GSE25219
HSB132	ITC	R	4 Pmonth	386	Healthy	GSE25219
HSB133	ITC	L	27 Y	10121	Healthy	GSE25219
HSB135	ITC	L	40 Y	14866	Healthy	GSE25219
HSB135	ITC	R	40 Y	14866	Healthy	GSE25219
HSB136	ITC	L	23 Y	8661	Healthy	GSE25219
HSB136	ITC	R	23 Y	8661	Healthy	GSE25219
HSB139	ITC	L	4 PMonth	386	Healthy	GSE25219
HSB141	ITC	L	8 Y	3186	Healthy	GSE25219
HSB142	ITC	L	22 Y	8296	Healthy	GSE25219
HSB142	ITC	R	22 Y	8296	Healthy	GSE25219
HSB143	ITC	L	2 Y	996	Healthy	GSE25219
HSB143	ITC	R	2 Y	996	Healthy	GSE25219
HSB144	ITC	L	40 Y	14866	Healthy	GSE25219
HSB144	ITC	R	40 Y	14866	Healthy	GSE25219
HSB145	ITC	L	36 Y	13406	Healthy	GSE25219
HSB145	ITC	R	36 Y	13406	Healthy	GSE25219
HSB149	ITC	L	13 PCW	91	Healthy	GSE25219
HSB149	ITC	R	13 PCW	91	Healthy	GSE25219
HSB150	ITC	L	12 PCW	84	Healthy	GSE25219
HSB150	ITC	R	12 PCW	84	Healthy	GSE25219
HSB153	ITC	L	12 PCW	84	Healthy	GSE25219
HSB153	ITC	R	12 PCW	84	Healthy	GSE25219
HSB154	ITC	R	16 PCW	112	Healthy	GSE25219
HSB155	ITC	L	35 PCW	245	Healthy	GSE25219
HSB155	ITC	R	35 PCW	245	Healthy	GSE25219
HSB156	ITC	L	82 Y	30196	Healthy	GSE25219
HSB156	ITC	R	82 Y	30196	Healthy	GSE25219
HSB159	ITC	L	22 PCW	154	Healthy	GSE25219
HSB171	ITC	L	10 PMonth	566	Healthy	GSE25219
HSB172	ITC	L	3 Y	1361	Healthy	GSE25219
HSB173	ITC	L	3 Y	1361	Healthy	GSE25219
HSB174	ITC	L	8 Y	3186	Healthy	GSE25219
HSB175	ITC	L	11 Y	4281	Healthy	GSE25219
HSB178	ITC	L	16 PCW	112	Healthy	GSE25219
HSB178	ITC	R	16 PCW	112	Healthy	GSE25219
HSB182	ITC	L	55 Y	20341	Healthy	GSE25219
HSB183	ITC	L	42 Y	15596	Healthy	GSE25219
HSB187	ITC	L	37 Y	13771	Healthy	GSE25219
HSB187	ITC	R	37 Y	13771	Healthy	GSE25219
HSB194	ITC	L	37 PCW	259	Healthy	GSE25219
HSB194	ITC	R	37 PCW	259	Healthy	GSE25219
HSB92	V1C	R	21 PCW	147	Healthy	GSE25219
HSB96	V1C	L	16 PCW	112	Healthy	GSE25219
HSB96	V1C	R	16 PCW	112	Healthy	GSE25219
HSB97	V1C	L	17 PCW	119	Healthy	GSE25219
HSB97	V1C	R	17 PCW	119	Healthy	GSE25219
HSB98	V1C	L	19 PCW	133	Healthy	GSE25219
HSB98	V1C	R	19 PCW	133	Healthy	GSE25219
HSB99	V1C	L	21 PCW	147	Healthy	GSE25219
HSB99	V1C	R	21 PCW	147	Healthy	GSE25219
HSB100	V1C	L	19 PCW	133	Healthy	GSE25219
HSB100	V1C	R	19 PCW	133	Healthy	GSE25219
HSB102	V1C	L	21 PCW	147	Healthy	GSE25219
HSB102	V1C	R	21 PCW	147	Healthy	GSE25219
HSB103	V1C	L	13 PCW	91	Healthy	GSE25219
HSB103	V1C	R	13 PCW	91	Healthy	GSE25219
HSB105	V1C	L	18 Y	6836	Healthy	GSE25219
HSB105	V1C	R	18 Y	6836	Healthy	GSE25219
HSB106	V1C	L	64 Y	23626	Healthy	GSE25219
HSB106	V1C	R	64 Y	23626	Healthy	GSE25219
HSB107	V1C	L	21 PCW	147	Healthy	GSE25219
HSB107	V1C	R	21 PCW	147	Healthy	GSE25219
HSB111	V1C	L	70 Y	25816	Healthy	GSE25219
HSB111	V1C	R	70 Y	25816	Healthy	GSE25219
HSB113	V1C	L	12 PCW	84	Healthy	GSE25219
HSB113	V1C	R	12 PCW	84	Healthy	GSE25219
HSB114	V1C	R	13 PCW	91	Healthy	GSE25219
HSB118	V1C	R	4 Y	1726	Healthy	GSE25219
HSB119	V1C	L	15 Y	5741	Healthy	GSE25219
HSB121	V1C	L	4 PMonth	386	Healthy	GSE25219
HSB121	V1C	R	4 PMonth	386	Healthy	GSE25219
HSB122	V1C	L	1 Y	631	Healthy	GSE25219
HSB122	V1C	R	1 Y	631	Healthy	GSE25219
HSB123	V1C	L	37 Y	13771	Healthy	GSE25219
HSB123	V1C	R	37 Y	13771	Healthy	GSE25219
HSB124	V1C	R	13 Y	5011	Healthy	GSE25219
HSB126	V1C	L	30 Y	11216	Healthy	GSE25219
HSB126	V1C	R	30 Y	11216	Healthy	GSE25219
HSB127	V1C	L	19 Y	7201	Healthy	GSE25219
HSB130	V1C	L	21 Y	7931	Healthy	GSE25219
HSB131	V1C	L	6 PMonth	446	Healthy	GSE25219
HSB132	V1C	L	4 Pmonth	386	Healthy	GSE25219
HSB132	V1C	R	4 Pmonth	386	Healthy	GSE25219
HSB133	V1C	L	27 Y	10121	Healthy	GSE25219
HSB135	V1C	L	40 Y	14866	Healthy	GSE25219
HSB135	V1C	R	40 Y	14866	Healthy	GSE25219
HSB136	V1C	L	23 Y	8661	Healthy	GSE25219
HSB136	V1C	R	23 Y	8661	Healthy	GSE25219
HSB139	V1C	L	4 PMonth	386	Healthy	GSE25219
HSB141	V1C	L	8 Y	3186	Healthy	GSE25219
HSB142	V1C	L	22 Y	8296	Healthy	GSE25219
HSB142	V1C	R	22 Y	8296	Healthy	GSE25219
HSB143	V1C	L	2 Y	996	Healthy	GSE25219
HSB143	V1C	R	2 Y	996	Healthy	GSE25219
HSB144	V1C	L	40 Y	14866	Healthy	GSE25219
HSB144	V1C	R	40 Y	14866	Healthy	GSE25219
HSB145	V1C	L	36 Y	13406	Healthy	GSE25219
HSB145	V1C	R	36 Y	13406	Healthy	GSE25219
HSB149	V1C	L	13 PCW	91	Healthy	GSE25219
HSB149	V1C	R	13 PCW	91	Healthy	GSE25219
HSB150	V1C	L	12 PCW	84	Healthy	GSE25219
HSB150	V1C	R	12 PCW	84	Healthy	GSE25219
HSB153	V1C	L	12 PCW	84	Healthy	GSE25219
HSB153	V1C	R	12 PCW	84	Healthy	GSE25219
HSB154	V1C	R	16 PCW	112	Healthy	GSE25219
HSB155	V1C	L	35 PCW	245	Healthy	GSE25219
HSB155	V1C	R	35 PCW	245	Healthy	GSE25219
HSB156	V1C	L	82 Y	30196	Healthy	GSE25219
HSB156	V1C	R	82 Y	30196	Healthy	GSE25219
HSB159	V1C	L	22 PCW	154	Healthy	GSE25219
HSB159	V1C	R	22 PCW	154	Healthy	GSE25219
HSB171	V1C	L	10 PMonth	566	Healthy	GSE25219
HSB172	V1C	L	3 Y	1361	Healthy	GSE25219
HSB173	V1C	L	3 Y	1361	Healthy	GSE25219
HSB174	V1C	L	8 Y	3186	Healthy	GSE25219
HSB175	V1C	L	11 Y	4281	Healthy	GSE25219
HSB178	V1C	L	16 PCW	112	Healthy	GSE25219
HSB178	V1C	R	16 PCW	112	Healthy	GSE25219
HSB182	V1C	L	55 Y	20341	Healthy	GSE25219
HSB183	V1C	L	42 Y	15596	Healthy	GSE25219
HSB187	V1C	L	37 Y	13771	Healthy	GSE25219
HSB187	V1C	R	37 Y	13771	Healthy	GSE25219
HSB194	V1C	L	37 PCW	259	Healthy	GSE25219
HSB194	V1C	R	37 PCW	259	Healthy	GSE25219
X1152	DFC	NA	16 PCW	112	DS	GSE59630
X1218	DFC	NA	19 PCW	133	DS	GSE59630
X1273	DFC	NA	1 PMonth	310	DS	GSE59630
X1282	DFC	NA	6 PMonth	460	DS	GSE59630
X170	DFC	NA	9 PMonth	550	DS	GSE59630
X5301	DFC	NA	3 Y	1375	DS	GSE59630
X1267	DFC	NA	10 Y	3930	DS	GSE59630
X1276	DFC	NA	13 Y	5025	DS	GSE59630
X5277	DFC	NA	19 Y	7215	DS	GSE59630
X707	DFC	NA	22 Y	8310	DS	GSE59630
X5005	DFC	NA	39 Y	14515	DS	GSE59630
X4904	DFC	NA	40 Y	14880	DS	GSE59630

## Sheet: Supplementary Table S4
Supplementary Table S4 | Shift genes in between DS and control
Affymetrix gene ID	Gene symbol	LLRShape	LLRShift	Δt	Enriched cell types
3783565	TTR	7.9405	40.1296	2.46785
3271910	DPYSL4	7.02063	37.7731	-3.87676
3197014	GLIS3	11.3373	29.7725	1.43046	Astrocyte
3866231	STRN4	6.55487	28.3008	-4.76215
3933331	C2CD2	5.77351	27.3618	-4.1495
3812864	CBLN2	19.7005	24.1825	0.371719
2592598	TMEFF2	8.36959	24.1545	0.528836
2582124	NR4A2	38.4708	18.6028	-1.85224	Prenatal neuron
2823880	CAMK4	6.44477	17.6778	-2.42831	Prenatal neuron
2716713	STK32B	9.98576	17.2917	-1.07384
3128271	NEFL	10.4965	17.2202	-3.60572	Prenatal neuron
2649367	PTX3	17.8048	17.1469	-1.35104
2617188	ITGA9	9.24206	16.9305	1.75624
3932397	C21orf88	8.59341	16.4176	-3.67674
3884405	VSTM2L	7.8094	16.349	-2.66791
3520934	DCT	12.2411	16.0898	1.11715
2796995	SORBS2	6.80276	15.7678	-2.41722	Prenatal neuron, Prenatal progenitor
2445357	ASTN1	6.99783	15.6458	-4.22634
3153716	ADCY8	13.1152	15.2101	0.558808
3726406	ACSF2	19.7362	14.8411	2.93756
2934274	MAS1	7.14171	14.5183	2.1269
2468811	ASAP2	5.4863	14.2978	-2.75534	Prenatal neuron, Prenatal progenitor
2749484	RXFP1	16.4209	14.1388	0.501588
2666147	THRB	12.6405	13.9824	0.46333
3719883	MLLT6	6.62268	13.7807	3.32223
3655172	SPNS1	6.16184	13.6743	-3.98627
3814033	MBP	15.7487	13.6668	0.432879	Oligodendrocyte
2778440	UNC5C	26.5082	13.4451	-1.82484
3855616	HAPLN4	10.1802	13.2284	1.0209
2333907	RNF220	5.56654	12.8203	2.95828	Prenatal neuron
2974935	SLC2A12	12.0008	12.7932	-1.95901
2328633	TMEM39B	8.14713	12.7061	-2.12098	Prenatal neuron
3384248	FAM181B	6.22613	12.4386	-4.36374
2749380	TMEM144	12.5528	12.3505	0.703926	Oligodendrocyte
2728189	PAICS	18.5593	12.3006	0.508814	Prenatal neuron
3678369	ROGDI	6.19796	12.2402	4.85809	Prenatal progenitor
2510485	RIF1	9.12679	12.1277	1.81544	Prenatal neuron, Prenatal progenitor
2788366	ZNF827	7.32012	12.0405	-2.70951
3210616	PRUNE2	6.71922	12.0244	1.24878
3834149	CCDC97	6.81427	11.86	-1.96834
2607757	CNTN6	22.8848	11.6466	0.435492
3120682	MFSD3	5.79677	11.6447	3.76259
4022370	GPC4	13.4219	11.4385	0.294101
2408146	MYCL1	10.7508	11.3856	-1.04912
2993029	STK31	14.4782	11.3579	0.479146
2435149	TNRC4	6.65746	11.3144	-3.11593
2520429	MYO1B	6.41757	11.1999	-1.98117
3726618	CACNA1G	18.1743	11.0424	-0.492182
2408477	SLFNL1	8.29879	10.9631	-3.56944
2451261	SYT2	8.2435	10.9454	2.11479
2872848	LOX	26.633	10.9185	0.727619
3441941	VAMP1	6.85448	10.8928	1.27477	Interneuron2
3832830	PAK4	7.57915	10.764	-4.20499
2927604	KIAA1244	9.15944	10.758	-3.96939	Prenatal neuron
3653516	SLC5A11	5.48735	10.5743	2.49969	Oligodendrocyte
2352609	MAGI3	5.7405	10.4408	1.66128	Prenatal neuron, Prenatal progenitor
3432514	OAS2	7.5406	10.4199	1.76511
3284596	PARD3	10.6337	10.4041	-1.62751
2955691	RCAN2	16.566	10.3111	0.40433	Interneuron2
3521174	ABCC4	8.88573	10.3011	-1.72383
2693409	ALDH1L1	6.89444	10.2751	-1.62095	Astrocyte
3859761	DMKN	5.49375	10.2733	-2.18464	Interneuron2
2988726	FSCN1	7.28857	10.2497	-2.83372
2527672	PNKD	6.46318	10.2177	2.10189
3956768	RASL10A	8.00724	10.1854	-3.21383
3382296	KLHL35	13.9198	10.0861	0.589457	Prenatal neuron
