# Supplementary material for: TempShift Reveals the Sequential Development of Human Neocortex and Skewed Developmental Timing of Down Syndrome Brains
Source: Brain Sci. 2023 Jul 13;13(7):1070. doi: 10.3390/brainsci13071070 (PMC10377154; doi:10.3390/brainsci13071070)
Supplement: Supplementary file 1 [file brainsci-13-01070-s001.zip › Table S5 Down Syndrome samples.csv]

	X	Stage	BRAIN.CODE	Age	Sex	PMI	RIN	Race	Disease.staus	Brain	Region	age2	Region2
1	17	5	1152-FC	16wg	F	1	8.6	CC	1	X1152	FC	112	DFC
2	18	6	1218-FC	19wg	F	1	9.6	CC	1	X1218	FC	133	DFC
5	24	8	1273-FC	1mo	M	28	9.3	CC	1	X1273	FC	310	DFC
9	31	9	1282-DFC	6mo	F	28	9.3	CC	1	X1282	DFC	460	DFC
15	2	9	170-DFC	9mo	M	23	7.6	AA	1	X170	DFC	550	DFC
28	56	10	5301-DFC	3yr	F	11	8.5	CC	1	X5301	DFC	1375	DFC
35	21	11	1267-FC	10yr	M	17	8.6	AA	1	X1267	FC	3930	DFC
38	27	12	1276-DFC	13yr	M	17	9.9	AA	1	X1276	DFC	5025	DFC
43	52	12	5277-DFC	19yr	M	26	5.7	CC	1	X5277	DFC	7215	DFC
45	14	13	707-DFC	22yr	M	15	9.7	AA	1	X707	DFC	8310	DFC
49	46	13	5005-DFC	39yr	F	12	8.3	CC	1	X5005	DFC	14515	DFC
56	41	14	4904-DFC	40yr	M	10	8.3	AA	1	X4904	DFC	14880	DFC
